# Supplementary material for: The impact of sleep on eyewitness identifications
Source: R Soc Open Sci. 2019 Dec 4;6(12):170501. doi: 10.1098/rsos.170501 (PMC6936295; doi:10.1098/rsos.170501)
Supplement: Archived dataset [file rsos170501supp1.xlsx]

## Sheet: Key
Label	Description
Participant ID	The participant ID
Sex	Sex
Bedtime1	Bedtime the night before participating
Waketime1	Rising time the morning before participating
Hours1	Number of hours slept before participating
Minutes1	Number of minutes slept before participating
SSS Study	Response to the Stanford Sleepiness Scale during the study phase
Napping	Whether napped or not between study and test phases; Wake condition only
Caffeine	Whether the participant consumed caffeine between study and test phases
SSS_Test	Response to the Stanford Sleepiness Scale after the test phase
rMEQ1	Response to the first item on the reduced Morningness Eveningness Questionnaire
rMEQ2	Response to the second item on the reduced Morningness Eveningness Questionnaire
rMEQ3	Response to the third item on the reduced Morningness Eveningness Questionnaire
rMEQ4	Response to the fourth item on the reduced Morningness Eveningness Questionnaire
rMEQ5	Response to the fifth item on the reduced Morningness Eveningness Questionnaire
ESS 1	Response to the first item on the Epworth Sleepiness Scale
ESS 2	Response to the second item on the Epworth Sleepiness Scale
ESS 3	Response to the third item on the Epworth Sleepiness Scale
ESS 4	Response to the fourth item on the Epworth Sleepiness Scale
ESS 5	Response to the fifth item on the Epworth Sleepiness Scale
ESS 6	Response to the sixth item on the Epworth Sleepiness Scale
ESS 7	Response to the seventh item on the Epworth Sleepiness Scale
ESS 8	Response to the eighth item on the Epworth Sleepiness Scale
SMHS	Response to the St Mary's Hospital Sleep Questionnaire
Bedtime2	Bedtime the night before participating in the test phase; Sleep condition only
Waketime2	Rising time the morning before participating in the test phase; Sleep condition only
Hours2	Number of hours slept before participating in the test phase; Sleep condition only
Minutes2	Number of minutes slept before participating in the test phase; Sleep condition only
Validation Question	Response to the validation question; "What crime was committed?"
Condition	The condition that the participant was assigned to
Target Present or Target Absent Lineup	Whether the target was present (target-present) or absent (target-absent) from the lineup
Participant Choice	The target (IM_1M8Qk0kOhXOarL7), a filler (≠ IM_1M8Qk0kOhXOarL7) or said "not present"
Participant Response	Whether the participant said the target was present or absent in the lineup
Accuracy	Whether or not the participants response was accurate
Confidence	The confidence reported
Correct ID	Whether the response was a correct ID (1 = "correct ID", 0 = "correct rejection")
Filler ID	Whether the response was a filler ID (1 = "filler ID", 0 = "miss")
Sleep Disorder	Whether the participant reported having a sleep disorder
Age	Age in years
Timezones	Whether the participant reported travelling across time zones in the past 2 weeks
Sleep Medication	Whether the participant reported taking medication that affected their sleep
Psychiatric Disorder	Whether the participant reported that they currently suffer from a psychiatric condition
Neurological Disorder	Whether the participant reported that they currently suffer from a neurological condition
Shift work	Whether the participant reported that they do shift work
Medication Memory	Whether the participant reported taking medication that affected their memory

## Sheet: Raw Data
Participant ID	Sex	Bedtime1	Waketime1	Hours1	Minutes1	SSS Study	Napping	Caffeine	SSS_Test	rMEQ1	rMEQ2	rMEQ3	rMEQ4	rMEQ5	ESS 1	ESS 2	ESS 3	ESS 4	ESS 5	ESS 6	ESS 7	ESS 8	SMHS	Bedtime2	Waketime2	Hours2	Minutes2	Validation Question	Condition	Target Present or Target Absent Lineup	Participant Choice	Participant Response	Accuracy	Confidence	Correct ID	Filler ID	Sleep Disorder	Age	Timezones	Sleep Medication	Psychiatric Disorder	Neurological Disorder	Shift work	Medication Memory
1	Male	22:00:00	05:30:00	7	30	1 - Feeling active, vital, alert, or wide awake	NA	Yes	1 - Feeling active, vital, alert, or wide awake	6:30 AM - 7:45 AM	Fairly Tired	9:00 PM - 10:15 PM	10:00 AM - 5:00 PM	Rather more of an evening type than a morning type	MODERATE chance of dozing	SLIGHT chance of dozing	Would NEVER doze	SLIGHT chance of dozing	HIGH chance of dozing	Would NEVER doze	SLIGHT chance of dozing	Would NEVER doze	Fairly well	NA	NA	NA	NA	Theft	AM	Target Present	IM_1M8Qk0kOhXOarL7	present	correct	0.9	1	0	No	37	No	No	No	No	No	No
2	Female	23:30:00	08:00:00	8	30	2 - Functioning at high levels, but not fully alert	NA	No	2 - Functioning at high levels, but not fully alert	7:45 AM - 9:45 AM	Very Tired	10:15 PM - 12:45 AM	10:00 AM - 5:00 PM	Rather more of an evening type than a morning type	SLIGHT chance of dozing	Would NEVER doze	Would NEVER doze	SLIGHT chance of dozing	MODERATE chance of dozing	Would NEVER doze	SLIGHT chance of dozing	Would NEVER doze	Very well	NA	NA	NA	NA	Theft	AM	Target Absent	Not Present	absent	correct	0.8	0	0	No	33	No	No	No	No	No	No
3	Male	01:00:00	06:30:00	5	30	3 - Awake but relaxed; responsive but not fully alert	NA	Yes	3 - Awake, but relaxed; responsive but not fully alert	6:30 AM - 7:45 AM	Fairly Tired	9:00 PM - 10:15 PM	10:00 AM - 5:00 PM	Rather more of a morning type than an evening type	MODERATE chance of dozing	SLIGHT chance of dozing	SLIGHT chance of dozing	Would NEVER doze	SLIGHT chance of dozing	Would NEVER doze	SLIGHT chance of dozing	Would NEVER doze	Well	NA	NA	NA	NA	Theft	AM	Target Absent	Not Present	absent	correct	0.6	0	0	No	34	No	No	No	No	No	No
4	Male	23:00:00	05:30:00	6	0	1 - Feeling active, vital, alert, or wide awake	NA	Yes	1 - Feeling active, vital, alert, or wide awake	7:45 AM - 9:45 AM	Fairly Tired	10:15 PM - 12:45 AM	8:00 AM - 10:00 AM	Definitely a morning type	MODERATE chance of dozing	SLIGHT chance of dozing	Would NEVER doze	Would NEVER doze	MODERATE chance of dozing	Would NEVER doze	Would NEVER doze	Would NEVER doze	Fairly well	NA	NA	NA	NA	Theft	AM	Target Absent	IM_0J4Pta9KIEcRb5b	present	incorrect	0.8	0	1	No	37	No	No	No	No	No	No
5	Female	00:00:00	09:00:00	9	0	1 - Feeling active, vital, alert, or wide awake	NA	Yes	1 - Feeling active, vital, alert, or wide awake	9:45 AM - 11:00 AM	Very Refreshed	10:15 PM - 12:45 AM	8:00 AM - 10:00 AM	Rather more of a morning type than an evening type	MODERATE chance of dozing	Would NEVER doze	Would NEVER doze	Would NEVER doze	HIGH chance of dozing	Would NEVER doze	Would NEVER doze	Would NEVER doze	Well	NA	NA	NA	NA	Theft	AM	Target Absent	Not Present	absent	correct	0.7	0	0	No	40	No	No	No	No	No	No
6	Female	23:30:00	06:00:00	5	15	2 - Functioning at high levels, but not fully alert	NA	No	2 - Functioning at high levels, but not fully alert	6:30 AM - 7:45 AM	Fairly Tired	9:00 PM - 10:15 PM	5:00 PM - 10:00 PM	Rather more of a morning type than an evening type	MODERATE chance of dozing	MODERATE chance of dozing	MODERATE chance of dozing	HIGH chance of dozing	HIGH chance of dozing	Would NEVER doze	SLIGHT chance of dozing	Would NEVER doze	Fairly well	NA	NA	NA	NA	Theft	AM	Target Present	IM_1M8Qk0kOhXOarL7	present	correct	0.5	1	0	No	40	No	No	No	No	No	No
7	Female	23:00:00	07:30:00	7	30	1 - Feeling active, vital, alert, or wide awake	NA	Yes	1 - Feeling active, vital, alert, or wide awake	7:45 AM - 9:45 AM	Fairly Tired	10:15 PM - 12:45 AM	10:00 AM - 5:00 PM	Rather more of a morning type than an evening type	Would Never doze	SLIGHT chance of dozing	Would NEVER doze	Would NEVER doze	SLIGHT chance of dozing	Would NEVER doze	Would NEVER doze	Would NEVER doze	Fairly well	NA	NA	NA	NA	Theft	AM	Target Present	IM_1M8Qk0kOhXOarL7	present	correct	0.7	1	0	No	36	No	No	No	No	No	No
8	Female	23:00:00	06:30:00	6	30	3 - Awake but relaxed; responsive but not fully alert	NA	No	3 - Awake, but relaxed; responsive but not fully alert	7:45 AM - 9:45 AM	Fairly Tired	9:00 PM - 10:15 PM	10:00 AM - 5:00 PM	Definitely and evening type	SLIGHT chance of dozing	MODERATE chance of dozing	Would NEVER doze	SLIGHT chance of dozing	HIGH chance of dozing	Would NEVER doze	SLIGHT chance of dozing	Would NEVER doze	Fairly well	NA	NA	NA	NA	Theft	AM	Target Absent	Not Present	absent	correct	0.7	0	0	No	33	No	No	No	No	No	No
9	Male	23:00:00	06:30:00	7	30	3 - Awake but relaxed; responsive but not fully alert	NA	Yes	2 - Functioning at high levels, but not fully alert	6:30 AM - 7:45 AM	Fairly Refreshed	10:15 PM - 12:45 AM	10:00 AM - 5:00 PM	Rather more of a morning type than an evening type	SLIGHT chance of dozing	SLIGHT chance of dozing	Would NEVER doze	SLIGHT chance of dozing	MODERATE chance of dozing	Would NEVER doze	Would NEVER doze	Would NEVER doze	Fairly well	NA	NA	NA	NA	Theft	AM	Target Absent	Not Present	absent	correct	0.9	0	0	No	35	No	No	No	No	No	No
10	Female	23:00:00	07:00:00	8	0	2 - Functioning at high levels, but not fully alert	NA	Yes	2 - Functioning at high levels, but not fully alert	6:30 AM - 7:45 AM	Fairly Tired	9:00 PM - 10:15 PM	8:00 AM - 10:00 AM	Definitely a morning type	Would Never doze	HIGH chance of dozing	Would NEVER doze	SLIGHT chance of dozing	MODERATE chance of dozing	Would NEVER doze	Would NEVER doze	Would NEVER doze	Fairly well	NA	NA	NA	NA	Theft	AM	Target Absent	Not Present	absent	correct	0.8	0	0	No	35	No	No	No	No	No	No
11	Female	22:00:00	06:00:00	8	10	1 - Feeling active, vital, alert, or wide awake	NA	No	2 - Functioning at high levels, but not fully alert	7:45 AM - 9:45 AM	Fairly Refreshed	8:00 PM - 9:00 PM	8:00 AM - 10:00 AM	Rather more of a morning type than an evening type	SLIGHT chance of dozing	Would NEVER doze	Would NEVER doze	SLIGHT chance of dozing	MODERATE chance of dozing	Would NEVER doze	Would NEVER doze	Would NEVER doze	Well	NA	NA	NA	NA	Theft	AM	Target Absent	Not Present	absent	correct	0.7	0	0	No	27	No	No	No	No	No	No
12	Female	21:30:00	06:00:00	8	0	1 - Feeling active, vital, alert, or wide awake	NA	Yes	1 - Feeling active, vital, alert, or wide awake	6:30 AM - 7:45 AM	Fairly Tired	9:00 PM - 10:15 PM	8:00 AM - 10:00 AM	Rather more of an evening type than a morning type	SLIGHT chance of dozing	SLIGHT chance of dozing	Would NEVER doze	MODERATE chance of dozing	SLIGHT chance of dozing	Would NEVER doze	Would NEVER doze	Would NEVER doze	Well	NA	NA	NA	NA	Theft	AM	Target Absent	Not Present	absent	correct	0.6	0	0	No	34	No	No	No	No	No	No
13	Male	21:30:00	05:30:00	6	30	1 - Feeling active, vital, alert, or wide awake	NA	Yes	1 - Feeling active, vital, alert, or wide awake	7:45 AM - 9:45 AM	Fairly Tired	9:00 PM - 10:15 PM	10:00 AM - 5:00 PM	Rather more of a morning type than an evening type	MODERATE chance of dozing	SLIGHT chance of dozing	Would NEVER doze	SLIGHT chance of dozing	HIGH chance of dozing	Would NEVER doze	SLIGHT chance of dozing	Would NEVER doze	Well	NA	NA	NA	NA	Theft	AM	Target Absent	Not Present	absent	correct	0.8	0	0	No	30	No	No	No	No	No	No
14	Female	21:30:00	05:00:00	7	30	2 - Functioning at high levels, but not fully alert	NA	Yes	2 - Functioning at high levels, but not fully alert	7:45 AM - 9:45 AM	Fairly Tired	9:00 PM - 10:15 PM	8:00 AM - 10:00 AM	Rather more of a morning type than an evening type	SLIGHT chance of dozing	MODERATE chance of dozing	Would NEVER doze	SLIGHT chance of dozing	HIGH chance of dozing	Would NEVER doze	SLIGHT chance of dozing	Would NEVER doze	Fairly well	NA	NA	NA	NA	Theft	AM	Target Present	IM_1M8Qk0kOhXOarL7	present	correct	0.8	1	0	No	27	No	No	No	No	No	No
15	Female	01:00:00	06:00:00	5	0	3 - Awake but relaxed; responsive but not fully alert	NA	Yes	3 - Awake, but relaxed; responsive but not fully alert	9:45 AM - 11:00 AM	Very Tired	10:15 PM - 12:45 AM	10:00 AM - 5:00 PM	Definitely and evening type	HIGH chance of dozing	SLIGHT chance of dozing	Would NEVER doze	MODERATE chance of dozing	HIGH chance of dozing	Would NEVER doze	SLIGHT chance of dozing	Would NEVER doze	Fairly well	NA	NA	NA	NA	Theft	AM	Target Present	IM_1M8Qk0kOhXOarL7	present	correct	0.8	1	0	No	31	No	No	No	No	No	No
16	Male	22:00:00	06:30:00	8	30	2 - Functioning at high levels, but not fully alert	NA	No	2 - Functioning at high levels, but not fully alert	7:45 AM - 9:45 AM	Fairly Tired	10:15 PM - 12:45 AM	10:00 AM - 5:00 PM	Rather more of a morning type than an evening type	SLIGHT chance of dozing	Would NEVER doze	SLIGHT chance of dozing	MODERATE chance of dozing	MODERATE chance of dozing	Would NEVER doze	Would NEVER doze	Would NEVER doze	Fairly badly	NA	NA	NA	NA	Theft	AM	Target Absent	Not Present	absent	correct	0.9	0	0	No	31	No	No	No	No	No	No
17	Female	21:30:00	06:00:00	8	0	3 - Awake but relaxed; responsive but not fully alert	NA	No	3 - Awake, but relaxed; responsive but not fully alert	5:00 AM - 6:30 AM	Fairly Tired	9:00 PM - 10:15 PM	8:00 AM - 10:00 AM	Rather more of an evening type than a morning type	Would Never doze	Would NEVER doze	Would NEVER doze	SLIGHT chance of dozing	MODERATE chance of dozing	Would NEVER doze	Would NEVER doze	Would NEVER doze	Well	NA	NA	NA	NA	Theft	AM	Target Present	IM_1M8Qk0kOhXOarL7	present	correct	0.8	1	0	No	22	No	No	No	No	No	No
18	Female	22:00:00	08:00:00	9	0	1 - Feeling active, vital, alert, or wide awake	NA	No	1 - Feeling active, vital, alert, or wide awake	7:45 AM - 9:45 AM	Fairly Refreshed	9:00 PM - 10:15 PM	10:00 AM - 5:00 PM	Rather more of an evening type than a morning type	SLIGHT chance of dozing	SLIGHT chance of dozing	Would NEVER doze	SLIGHT chance of dozing	HIGH chance of dozing	Would NEVER doze	SLIGHT chance of dozing	Would NEVER doze	Fairly well	NA	NA	NA	NA	Theft	AM	Target Absent	Not Present	absent	correct	0.5	0	0	No	39	No	No	No	No	No	No
19	Female	22:30:00	06:00:00	7	0	2 - Functioning at high levels, but not fully alert	NA	No	2 - Functioning at high levels, but not fully alert	6:30 AM - 7:45 AM	Very Tired	8:00 PM - 9:00 PM	8:00 AM - 10:00 AM	Rather more of a morning type than an evening type	SLIGHT chance of dozing	SLIGHT chance of dozing	Would NEVER doze	SLIGHT chance of dozing	SLIGHT chance of dozing	Would NEVER doze	Would NEVER doze	Would NEVER doze	Fairly well	NA	NA	NA	NA	Theft	AM	Target Present	IM_1M8Qk0kOhXOarL7	present	correct	0.4	1	0	No	27	No	No	No	No	No	No
20	Female	05:00:00	10:00:00	5	15	3 - Awake but relaxed; responsive but not fully alert	NA	Yes	3 - Awake, but relaxed; responsive but not fully alert	11:00 AM - 12 NOON	Fairly Tired	2:00 AM - 3:00 AM	5:00 PM - 10:00 PM	Definitely and evening type	MODERATE chance of dozing	MODERATE chance of dozing	Would NEVER doze	Would NEVER doze	MODERATE chance of dozing	Would NEVER doze	Would NEVER doze	Would NEVER doze	Well	NA	NA	NA	NA	Theft	AM	Target Present	Not Present	absent	Incorrect	0.9	0	0	No	32	No	No	No	No	No	No
21	Male	23:00:00	07:30:00	8	30	2 - Functioning at high levels, but not fully alert	NA	Yes	2 - Functioning at high levels, but not fully alert	9:45 AM - 11:00 AM	Very Tired	10:15 PM - 12:45 AM	10:00 AM - 5:00 PM	Definitely and evening type	HIGH chance of dozing	MODERATE chance of dozing	SLIGHT chance of dozing	HIGH chance of dozing	HIGH chance of dozing	Would NEVER doze	Would NEVER doze	Would NEVER doze	Well	NA	NA	NA	NA	Theft	AM	Target Absent	Not Present	absent	correct	0.7	0	0	No	35	No	No	No	No	No	No
22	Male	01:30:00	09:30:00	8	0	2 - Functioning at high levels, but not fully alert	NA	Yes	2 - Functioning at high levels, but not fully alert	7:45 AM - 9:45 AM	Fairly Tired	12:45 AM - 2:00 AM	5:00 PM - 10:00 PM	Definitely and evening type	Would Never doze	SLIGHT chance of dozing	Would NEVER doze	SLIGHT chance of dozing	Would NEVER doze	Would NEVER doze	Would NEVER doze	Would NEVER doze	Well	NA	NA	NA	NA	Theft	AM	Target Present	IM_1M8Qk0kOhXOarL7	present	correct	0.9	1	0	No	31	No	No	No	No	No	No
23	Female	00:00:00	07:30:00	7	30	1 - Feeling active, vital, alert, or wide awake	NA	Yes	1 - Feeling active, vital, alert, or wide awake	7:45 AM - 9:45 AM	Fairly Refreshed	10:15 PM - 12:45 AM	10:00 AM - 5:00 PM	Rather more of an evening type than a morning type	SLIGHT chance of dozing	SLIGHT chance of dozing	Would NEVER doze	Would NEVER doze	HIGH chance of dozing	Would NEVER doze	SLIGHT chance of dozing	Would NEVER doze	Well	NA	NA	NA	NA	Theft	AM	Target Absent	Not Present	absent	correct	0.9	0	0	No	40	No	No	No	No	No	No
24	Female	01:00:00	09:00:00	8	0	2 - Functioning at high levels, but not fully alert	NA	No	2 - Functioning at high levels, but not fully alert	9:45 AM - 11:00 AM	Fairly Refreshed	12:45 AM - 2:00 AM	5:00 PM - 10:00 PM	Rather more of an evening type than a morning type	Would Never doze	Would NEVER doze	Would NEVER doze	SLIGHT chance of dozing	MODERATE chance of dozing	Would NEVER doze	Would NEVER doze	Would NEVER doze	Well	NA	NA	NA	NA	Theft	AM	Target Present	IM_1M8Qk0kOhXOarL7	present	correct	1	1	0	No	31	No	No	No	No	No	No
25	Male	23:00:00	06:00:00	7	0	1 - Feeling active, vital, alert, or wide awake	NA	Yes	1 - Feeling active, vital, alert, or wide awake	7:45 AM - 9:45 AM	Fairly Refreshed	10:15 PM - 12:45 AM	8:00 AM - 10:00 AM	Rather more of an evening type than a morning type	SLIGHT chance of dozing	Would NEVER doze	Would NEVER doze	Would NEVER doze	SLIGHT chance of dozing	Would NEVER doze	SLIGHT chance of dozing	Would NEVER doze	Well	NA	NA	NA	NA	Theft	AM	Target Present	IM_1M8Qk0kOhXOarL7	present	correct	1	1	0	No	28	No	No	No	No	No	No
26	Female	22:30:00	06:00:00	7	0	3 - Awake but relaxed; responsive but not fully alert	NA	Yes	3 - Awake, but relaxed; responsive but not fully alert	7:45 AM - 9:45 AM	Fairly Tired	9:00 PM - 10:15 PM	10:00 AM - 5:00 PM	Definitely and evening type	Would Never doze	SLIGHT chance of dozing	Would NEVER doze	SLIGHT chance of dozing	SLIGHT chance of dozing	Would NEVER doze	Would NEVER doze	Would NEVER doze	Fairly well	NA	NA	NA	NA	Theft	AM	Target Present	IM_1M8Qk0kOhXOarL7	present	correct	0.9	1	0	No	35	No	No	No	No	No	No
27	Male	23:00:00	07:00:00	7	45	1 - Feeling active, vital, alert, or wide awake	NA	No	1 - Feeling active, vital, alert, or wide awake	7:45 AM - 9:45 AM	Fairly Refreshed	10:15 PM - 12:45 AM	10:00 AM - 5:00 PM	Rather more of an evening type than a morning type	Would Never doze	MODERATE chance of dozing	Would NEVER doze	Would NEVER doze	SLIGHT chance of dozing	Would NEVER doze	Would NEVER doze	Would NEVER doze	Well	NA	NA	NA	NA	Theft	AM	Target Present	IM_1M8Qk0kOhXOarL7	present	correct	0.9	1	0	No	37	No	No	No	No	No	No
28	Female	22:30:00	07:30:00	9	0	1 - Feeling active, vital, alert, or wide awake	NA	Yes	1 - Feeling active, vital, alert, or wide awake	7:45 AM - 9:45 AM	Very Refreshed	2:00 AM - 3:00 AM	8:00 AM - 10:00 AM	Rather more of an evening type than a morning type	SLIGHT chance of dozing	SLIGHT chance of dozing	Would NEVER doze	Would NEVER doze	SLIGHT chance of dozing	Would NEVER doze	Would NEVER doze	Would NEVER doze	Very well	NA	NA	NA	NA	Theft	AM	Target Absent	Not Present	absent	correct	0.7	0	0	No	34	No	No	No	No	No	No
29	Female	23:00:00	06:30:00	7	30	1 - Feeling active, vital, alert, or wide awake	NA	Yes	1 - Feeling active, vital, alert, or wide awake	7:45 AM - 9:45 AM	Very Tired	10:15 PM - 12:45 AM	8:00 AM - 10:00 AM	Rather more of a morning type than an evening type	SLIGHT chance of dozing	SLIGHT chance of dozing	Would NEVER doze	Would NEVER doze	MODERATE chance of dozing	Would NEVER doze	SLIGHT chance of dozing	Would NEVER doze	Fairly well	NA	NA	NA	NA	Theft	AM	Target Present	IM_1M8Qk0kOhXOarL7	present	correct	1	1	0	No	38	No	No	No	No	No	No
30	Female	22:00:00	06:00:00	7	15	3 - Awake but relaxed; responsive but not fully alert	NA	Yes	2 - Functioning at high levels, but not fully alert	7:45 AM - 9:45 AM	Fairly Tired	10:15 PM - 12:45 AM	5:00 PM - 10:00 PM	Rather more of an evening type than a morning type	MODERATE chance of dozing	Would NEVER doze	Would NEVER doze	MODERATE chance of dozing	HIGH chance of dozing	Would NEVER doze	SLIGHT chance of dozing	Would NEVER doze	Fairly badly	NA	NA	NA	NA	Theft	AM	Target Absent	IM_5oRSQeohAgO4LCl	present	incorrect	0.4	0	1	No	24	No	No	No	No	No	No
31	Female	23:00:00	07:00:00	8	0	1 - Feeling active, vital, alert, or wide awake	NA	No	1 - Feeling active, vital, alert, or wide awake	7:45 AM - 9:45 AM	Fairly Refreshed	10:15 PM - 12:45 AM	8:00 AM - 10:00 AM	Rather more of a morning type than an evening type	SLIGHT chance of dozing	MODERATE chance of dozing	Would NEVER doze	HIGH chance of dozing	SLIGHT chance of dozing	Would NEVER doze	Would NEVER doze	Would NEVER doze	Well	NA	NA	NA	NA	Theft	AM	Target Absent	Not Present	absent	correct	0.8	0	0	No	21	No	No	No	No	No	No
32	Female	23:30:00	07:00:00	7	30	2 - Functioning at high levels, but not fully alert	NA	No	2 - Functioning at high levels, but not fully alert	7:45 AM - 9:45 AM	Fairly Refreshed	9:00 PM - 10:15 PM	8:00 AM - 10:00 AM	Rather more of a morning type than an evening type	SLIGHT chance of dozing	MODERATE chance of dozing	SLIGHT chance of dozing	MODERATE chance of dozing	HIGH chance of dozing	Would NEVER doze	SLIGHT chance of dozing	Would NEVER doze	Well	NA	NA	NA	NA	Theft	AM	Target Absent	Not Present	absent	correct	0.7	0	0	No	29	No	No	No	No	No	No
33	Female	23:00:00	06:30:00	7	30	2 - Functioning at high levels, but not fully alert	NA	Yes	2 - Functioning at high levels, but not fully alert	6:30 AM - 7:45 AM	Fairly Tired	9:00 PM - 10:15 PM	8:00 AM - 10:00 AM	Rather more of an evening type than a morning type	MODERATE chance of dozing	MODERATE chance of dozing	SLIGHT chance of dozing	HIGH chance of dozing	HIGH chance of dozing	Would NEVER doze	SLIGHT chance of dozing	Would NEVER doze	Very well	NA	NA	NA	NA	Theft	AM	Target Absent	IM_0J4Pta9KIEcRb5b	present	incorrect	0.3	0	1	No	27	No	No	No	No	No	No
34	Male	22:00:00	07:00:00	8	30	1 - Feeling active, vital, alert, or wide awake	NA	Yes	1 - Feeling active, vital, alert, or wide awake	5:00 AM - 6:30 AM	Fairly Refreshed	9:00 PM - 10:15 PM	10:00 AM - 5:00 PM	Definitely a morning type	Would Never doze	Would NEVER doze	Would NEVER doze	Would NEVER doze	Would NEVER doze	Would NEVER doze	Would NEVER doze	Would NEVER doze	Very well	NA	NA	NA	NA	Theft	AM	Target Present	IM_1M8Qk0kOhXOarL7	present	correct	1	1	0	No	32	No	No	No	No	No	No
35	Female	23:00:00	07:00:00	8	0	1 - Feeling active, vital, alert, or wide awake	NA	No	1 - Feeling active, vital, alert, or wide awake	7:45 AM - 9:45 AM	Fairly Refreshed	9:00 PM - 10:15 PM	8:00 AM - 10:00 AM	Rather more of a morning type than an evening type	Would Never doze	Would NEVER doze	Would NEVER doze	Would NEVER doze	MODERATE chance of dozing	Would NEVER doze	Would NEVER doze	Would NEVER doze	Well	NA	NA	NA	NA	Theft	AM	Target Absent	Not Present	absent	correct	0.6	0	0	No	36	No	No	No	No	No	No
36	Female	23:00:00	07:30:00	8	30	3 - Awake but relaxed; responsive but not fully alert	NA	No	3 - Awake, but relaxed; responsive but not fully alert	6:30 AM - 7:45 AM	Fairly Tired	10:15 PM - 12:45 AM	8:00 AM - 10:00 AM	Definitely a morning type	MODERATE chance of dozing	Would NEVER doze	Would NEVER doze	SLIGHT chance of dozing	HIGH chance of dozing	Would NEVER doze	SLIGHT chance of dozing	Would NEVER doze	Well	NA	NA	NA	NA	Theft	AM	Target Absent	IM_29Jh2CaOO7h62ZT	present	incorrect	0.5	0	1	No	30	No	No	No	No	No	No
37	Female	23:00:00	09:00:00	10	0	1 - Feeling active, vital, alert, or wide awake	NA	Yes	1 - Feeling active, vital, alert, or wide awake	7:45 AM - 9:45 AM	Very Refreshed	10:15 PM - 12:45 AM	8:00 AM - 10:00 AM	Definitely a morning type	Would Never doze	Would NEVER doze	Would NEVER doze	Would NEVER doze	HIGH chance of dozing	Would NEVER doze	Would NEVER doze	Would NEVER doze	Well	NA	NA	NA	NA	Theft	AM	Target Present	IM_1M8Qk0kOhXOarL7	present	correct	0.9	1	0	No	35	No	No	No	No	No	No
38	Female	22:00:00	05:30:00	7	30	3 - Awake but relaxed; responsive but not fully alert	NA	No	3 - Awake, but relaxed; responsive but not fully alert	6:30 AM - 7:45 AM	Fairly Tired	9:00 PM - 10:15 PM	8:00 AM - 10:00 AM	Rather more of a morning type than an evening type	SLIGHT chance of dozing	SLIGHT chance of dozing	SLIGHT chance of dozing	SLIGHT chance of dozing	MODERATE chance of dozing	Would NEVER doze	SLIGHT chance of dozing	Would NEVER doze	Well	NA	NA	NA	NA	Theft	AM	Target Absent	IM_dbd7rJVP1hyyOcB	present	incorrect	0.6	0	1	No	27	No	No	No	No	No	No
39	Female	22:00:00	04:30:00	6	30	1 - Feeling active, vital, alert, or wide awake	NA	Yes	1 - Feeling active, vital, alert, or wide awake	6:30 AM - 7:45 AM	Fairly Refreshed	9:00 PM - 10:15 PM	5:00 PM - 10:00 PM	Rather more of an evening type than a morning type	SLIGHT chance of dozing	SLIGHT chance of dozing	Would NEVER doze	MODERATE chance of dozing	MODERATE chance of dozing	Would NEVER doze	SLIGHT chance of dozing	Would NEVER doze	Very well	NA	NA	NA	NA	Theft	AM	Target Absent	Not Present	absent	correct	0.9	0	0	No	33	No	No	No	No	No	No
40	Male	22:00:00	05:00:00	6	30	3 - Awake but relaxed; responsive but not fully alert	NA	No	3 - Awake, but relaxed; responsive but not fully alert	5:00 AM - 6:30 AM	Fairly Refreshed	8:00 PM - 9:00 PM	10:00 AM - 5:00 PM	Rather more of a morning type than an evening type	MODERATE chance of dozing	Would NEVER doze	Would NEVER doze	Would NEVER doze	SLIGHT chance of dozing	Would NEVER doze	SLIGHT chance of dozing	Would NEVER doze	Fairly well	NA	NA	NA	NA	Theft	AM	Target Present	IM_1M8Qk0kOhXOarL7	present	correct	1	1	0	No	29	No	No	No	No	No	No
41	Male	21:00:00	07:00:00	10	0	1 - Feeling active, vital, alert, or wide awake	NA	Yes	1 - Feeling active, vital, alert, or wide awake	7:45 AM - 9:45 AM	Fairly Tired	9:00 PM - 10:15 PM	10:00 AM - 5:00 PM	Definitely and evening type	SLIGHT chance of dozing	MODERATE chance of dozing	MODERATE chance of dozing	Would NEVER doze	SLIGHT chance of dozing	Would NEVER doze	MODERATE chance of dozing	Would NEVER doze	Very well	NA	NA	NA	NA	Theft	AM	Target Absent	Not Present	absent	correct	0.4	0	0	No	33	No	No	No	No	No	No
42	Female	00:00:00	07:30:00	7	30	3 - Awake but relaxed; responsive but not fully alert	NA	No	2 - Functioning at high levels, but not fully alert	9:45 AM - 11:00 AM	Fairly Refreshed	10:15 PM - 12:45 AM	10:00 AM - 5:00 PM	Definitely and evening type	SLIGHT chance of dozing	SLIGHT chance of dozing	Would NEVER doze	SLIGHT chance of dozing	MODERATE chance of dozing	Would NEVER doze	SLIGHT chance of dozing	Would NEVER doze	Fairly well	NA	NA	NA	NA	Theft	AM	Target Present	IM_1M8Qk0kOhXOarL7	present	correct	1	1	0	No	30	No	No	No	No	No	No
43	Male	00:00:00	08:00:00	9	0	1 - Feeling active, vital, alert, or wide awake	NA	No	1 - Feeling active, vital, alert, or wide awake	5:00 AM - 6:30 AM	Very Refreshed	12:45 AM - 2:00 AM	5:00 PM - 10:00 PM	Definitely and evening type	Would Never doze	SLIGHT chance of dozing	Would NEVER doze	SLIGHT chance of dozing	MODERATE chance of dozing	Would NEVER doze	Would NEVER doze	SLIGHT chance of dozing	Well	NA	NA	NA	NA	Theft	AM	Target Present	IM_dbd7rJVP1hyyOcB	present	incorrect	0.4	0	0	No	30	No	No	No	No	No	No
44	Female	22:30:00	06:30:00	8	0	2 - Functioning at high levels, but not fully alert	NA	Yes	2 - Functioning at high levels, but not fully alert	7:45 AM - 9:45 AM	Fairly Tired	10:15 PM - 12:45 AM	10:00 AM - 5:00 PM	Rather more of an evening type than a morning type	SLIGHT chance of dozing	MODERATE chance of dozing	Would NEVER doze	Would NEVER doze	MODERATE chance of dozing	Would NEVER doze	Would NEVER doze	Would NEVER doze	Fairly well	NA	NA	NA	NA	Theft	AM	Target Present	IM_1M8Qk0kOhXOarL7	present	correct	0.8	1	0	No	32	No	No	No	No	No	No
45	Female	22:00:00	07:30:00	7	30	2 - Functioning at high levels, but not fully alert	NA	No	2 - Functioning at high levels, but not fully alert	7:45 AM - 9:45 AM	Fairly Tired	8:00 PM - 9:00 PM	10:00 AM - 5:00 PM	Rather more of an evening type than a morning type	SLIGHT chance of dozing	Would NEVER doze	Would NEVER doze	Would NEVER doze	SLIGHT chance of dozing	Would NEVER doze	Would NEVER doze	Would NEVER doze	Fairly well	NA	NA	NA	NA	Theft	AM	Target Present	IM_1M8Qk0kOhXOarL7	present	correct	0.9	1	0	No	30	No	No	No	No	No	No
46	Male	23:00:00	06:00:00	7	5	3 - Awake but relaxed; responsive but not fully alert	NA	Yes	3 - Awake, but relaxed; responsive but not fully alert	7:45 AM - 9:45 AM	Very Tired	8:00 PM - 9:00 PM	10:00 AM - 5:00 PM	Rather more of an evening type than a morning type	SLIGHT chance of dozing	Would NEVER doze	Would NEVER doze	SLIGHT chance of dozing	HIGH chance of dozing	Would NEVER doze	Would NEVER doze	Would NEVER doze	Fairly well	NA	NA	NA	NA	Theft	AM	Target Absent	Not Present	absent	correct	0.7	0	0	No	35	No	No	No	No	No	No
47	Female	23:00:00	07:00:00	8	0	3 - Awake but relaxed; responsive but not fully alert	NA	No	3 - Awake, but relaxed; responsive but not fully alert	7:45 AM - 9:45 AM	Fairly Tired	10:15 PM - 12:45 AM	10:00 AM - 5:00 PM	Rather more of a morning type than an evening type	SLIGHT chance of dozing	SLIGHT chance of dozing	Would NEVER doze	Would NEVER doze	Would NEVER doze	Would NEVER doze	Would NEVER doze	Would NEVER doze	Fairly well	NA	NA	NA	NA	Theft	AM	Target Present	Not Present	absent	Incorrect	0.5	0	0	No	33	No	No	No	No	No	No
48	Female	00:30:00	07:30:00	7	0	3 - Awake but relaxed; responsive but not fully alert	NA	Yes	3 - Awake, but relaxed; responsive but not fully alert	9:45 AM - 11:00 AM	Fairly Tired	10:15 PM - 12:45 AM	5:00 PM - 10:00 PM	Rather more of an evening type than a morning type	MODERATE chance of dozing	SLIGHT chance of dozing	Would NEVER doze	Would NEVER doze	SLIGHT chance of dozing	Would NEVER doze	Would NEVER doze	Would NEVER doze	Fairly well	NA	NA	NA	NA	Theft	AM	Target Present	IM_1M8Qk0kOhXOarL7	present	correct	0.6	1	0	No	28	No	No	No	No	No	No
49	Female	22:30:00	07:00:00	8	30	1 - Feeling active, vital, alert, or wide awake	NA	No	1 - Feeling active, vital, alert, or wide awake	7:45 AM - 9:45 AM	Fairly Refreshed	10:15 PM - 12:45 AM	10:00 AM - 5:00 PM	Rather more of an evening type than a morning type	SLIGHT chance of dozing	SLIGHT chance of dozing	Would NEVER doze	SLIGHT chance of dozing	MODERATE chance of dozing	Would NEVER doze	SLIGHT chance of dozing	Would NEVER doze	Well	NA	NA	NA	NA	Theft	AM	Target Absent	IM_03uWQ9f3zsPSww5	present	incorrect	0.5	0	1	No	36	No	No	No	No	No	No
50	Male	23:30:00	06:00:00	6	30	2 - Functioning at high levels, but not fully alert	NA	No	3 - Awake, but relaxed; responsive but not fully alert	7:45 AM - 9:45 AM	Fairly Refreshed	9:00 PM - 10:15 PM	10:00 AM - 5:00 PM	Rather more of a morning type than an evening type	MODERATE chance of dozing	MODERATE chance of dozing	Would NEVER doze	Would NEVER doze	MODERATE chance of dozing	Would NEVER doze	Would NEVER doze	Would NEVER doze	Well	NA	NA	NA	NA	Theft	AM	Target Absent	Not Present	absent	correct	0.7	0	0	No	28	No	No	No	No	No	No
51	Female	21:30:00	05:30:00	8	0	3 - Awake but relaxed; responsive but not fully alert	NA	Yes	3 - Awake, but relaxed; responsive but not fully alert	7:45 AM - 9:45 AM	Fairly Tired	12:45 AM - 2:00 AM	8:00 AM - 10:00 AM	Rather more of a morning type than an evening type	MODERATE chance of dozing	HIGH chance of dozing	SLIGHT chance of dozing	HIGH chance of dozing	HIGH chance of dozing	Would NEVER doze	SLIGHT chance of dozing	Would NEVER doze	Fairly badly	NA	NA	NA	NA	Theft	AM	Target Present	IM_1M8Qk0kOhXOarL7	present	correct	0.8	1	0	No	40	No	No	No	No	No	No
52	Female	21:00:00	06:00:00	9	0	1 - Feeling active, vital, alert, or wide awake	NA	Yes	1 - Feeling active, vital, alert, or wide awake	6:30 AM - 7:45 AM	Fairly Tired	9:00 PM - 10:15 PM	8:00 AM - 10:00 AM	Rather more of a morning type than an evening type	Would Never doze	Would NEVER doze	Would NEVER doze	HIGH chance of dozing	HIGH chance of dozing	Would NEVER doze	Would NEVER doze	Would NEVER doze	Well	NA	NA	NA	NA	Theft	AM	Target Present	IM_1M8Qk0kOhXOarL7	present	correct	1	1	0	No	35	No	No	No	No	No	No
53	Male	23:30:00	07:00:00	7	10	2 - Functioning at high levels, but not fully alert	NA	Yes	1 - Feeling active, vital, alert, or wide awake	5:00 AM - 6:30 AM	Fairly Refreshed	10:15 PM - 12:45 AM	10:00 AM - 5:00 PM	Rather more of a morning type than an evening type	SLIGHT chance of dozing	SLIGHT chance of dozing	Would NEVER doze	Would NEVER doze	SLIGHT chance of dozing	Would NEVER doze	Would NEVER doze	Would NEVER doze	Well	NA	NA	NA	NA	Theft	AM	Target Present	IM_1M8Qk0kOhXOarL7	present	correct	0.8	1	0	No	33	No	No	No	No	No	No
54	Female	01:30:00	08:30:00	7	0	2 - Functioning at high levels, but not fully alert	NA	Yes	2 - Functioning at high levels, but not fully alert	9:45 AM - 11:00 AM	Fairly Refreshed	10:15 PM - 12:45 AM	5:00 PM - 10:00 PM	Definitely and evening type	HIGH chance of dozing	SLIGHT chance of dozing	Would NEVER doze	SLIGHT chance of dozing	HIGH chance of dozing	Would NEVER doze	SLIGHT chance of dozing	Would NEVER doze	Fairly well	NA	NA	NA	NA	Theft	AM	Target Absent	Not Present	absent	correct	0.8	0	0	No	29	No	No	No	No	No	No
55	Female	22:00:00	07:00:00	9	0	2 - Functioning at high levels, but not fully alert	NA	Yes	1 - Feeling active, vital, alert, or wide awake	7:45 AM - 9:45 AM	Very Tired	9:00 PM - 10:15 PM	5:00 PM - 10:00 PM	Rather more of a morning type than an evening type	Would Never doze	Would NEVER doze	Would NEVER doze	SLIGHT chance of dozing	MODERATE chance of dozing	Would NEVER doze	Would NEVER doze	Would NEVER doze	Well	NA	NA	NA	NA	Theft	AM	Target Absent	Not Present	absent	correct	0.9	0	0	No	29	No	No	No	No	No	No
56	Female	22:00:00	05:30:00	7	0	3 - Awake but relaxed; responsive but not fully alert	NA	Yes	3 - Awake, but relaxed; responsive but not fully alert	7:45 AM - 9:45 AM	Very Tired	8:00 PM - 9:00 PM	10:00 AM - 5:00 PM	Rather more of a morning type than an evening type	Would Never doze	SLIGHT chance of dozing	Would NEVER doze	SLIGHT chance of dozing	SLIGHT chance of dozing	Would NEVER doze	Would NEVER doze	Would NEVER doze	Fairly badly	NA	NA	NA	NA	Theft	AM	Target Absent	IM_dbd7rJVP1hyyOcB	present	incorrect	0.7	0	1	No	39	No	No	No	No	No	No
57	Male	00:00:00	07:30:00	7	30	2 - Functioning at high levels, but not fully alert	NA	Yes	2 - Functioning at high levels, but not fully alert	9:45 AM - 11:00 AM	Fairly Refreshed	10:15 PM - 12:45 AM	5:00 PM - 10:00 PM	Definitely and evening type	SLIGHT chance of dozing	SLIGHT chance of dozing	Would NEVER doze	HIGH chance of dozing	HIGH chance of dozing	Would NEVER doze	Would NEVER doze	Would NEVER doze	Well	NA	NA	NA	NA	Theft	AM	Target Present	IM_1M8Qk0kOhXOarL7	present	correct	1	1	0	No	25	No	No	No	No	No	No
58	Male	22:30:00	06:00:00	7	0	1 - Feeling active, vital, alert, or wide awake	NA	Yes	1 - Feeling active, vital, alert, or wide awake	6:30 AM - 7:45 AM	Very Refreshed	10:15 PM - 12:45 AM	8:00 AM - 10:00 AM	Definitely a morning type	SLIGHT chance of dozing	MODERATE chance of dozing	Would NEVER doze	Would NEVER doze	MODERATE chance of dozing	Would NEVER doze	SLIGHT chance of dozing	Would NEVER doze	Well	NA	NA	NA	NA	Theft	AM	Target Present	IM_1M8Qk0kOhXOarL7	present	correct	1	1	0	No	35	No	No	No	No	No	No
59	Male	01:30:00	07:00:00	5	30	1 - Feeling active, vital, alert, or wide awake	NA	Yes	1 - Feeling active, vital, alert, or wide awake	9:45 AM - 11:00 AM	Very Tired	2:00 AM - 3:00 AM	5:00 PM - 10:00 PM	Rather more of an evening type than a morning type	SLIGHT chance of dozing	MODERATE chance of dozing	Would NEVER doze	MODERATE chance of dozing	MODERATE chance of dozing	Would NEVER doze	MODERATE chance of dozing	SLIGHT chance of dozing	Fairly well	NA	NA	NA	NA	Theft	AM	Target Absent	IM_3BCT5V0boETvlOt	present	incorrect	1	0	1	No	20	No	No	No	No	No	No
60	Female	00:00:00	08:30:00	8	30	5 - Foggy; losing interest in remaining awake; slowed down	NA	No	5 - Foggy; losing interest in remaining awake; slowed down	7:45 AM - 9:45 AM	Very Tired	10:15 PM - 12:45 AM	10:00 AM - 5:00 PM	Definitely and evening type	HIGH chance of dozing	MODERATE chance of dozing	HIGH chance of dozing	HIGH chance of dozing	SLIGHT chance of dozing	SLIGHT chance of dozing	SLIGHT chance of dozing	Would NEVER doze	Fairly badly	NA	NA	NA	NA	Theft	AM	Target Present	IM_1M8Qk0kOhXOarL7	present	correct	0.8	1	0	No	40	No	No	No	No	No	No
61	Male	21:00:00	05:30:00	8	30	1 - Feeling active, vital, alert, or wide awake	NA	Yes	1 - Feeling active, vital, alert, or wide awake	5:00 AM - 6:30 AM	Very Refreshed	8:00 PM - 9:00 PM	5:00 AM - 8:00 AM	Definitely a morning type	Would Never doze	Would NEVER doze	Would NEVER doze	MODERATE chance of dozing	SLIGHT chance of dozing	Would NEVER doze	Would NEVER doze	Would NEVER doze	Well	NA	NA	NA	NA	Theft	AM	Target Absent	IM_5hjmFM3jo7XzsVf	present	incorrect	0.7	0	1	No	36	No	No	No	No	No	No
62	Female	23:00:00	06:30:00	7	30	3 - Awake but relaxed; responsive but not fully alert	NA	Yes	3 - Awake, but relaxed; responsive but not fully alert	9:45 AM - 11:00 AM	Fairly Tired	9:00 PM - 10:15 PM	10:00 AM - 5:00 PM	Rather more of an evening type than a morning type	MODERATE chance of dozing	HIGH chance of dozing	Would NEVER doze	SLIGHT chance of dozing	MODERATE chance of dozing	Would NEVER doze	SLIGHT chance of dozing	Would NEVER doze	Fairly well	NA	NA	NA	NA	Theft	AM	Target Present	IM_1M8Qk0kOhXOarL7	present	correct	0.9	1	0	No	34	No	No	No	No	No	No
63	Male	22:00:00	06:00:00	8	0	3 - Awake but relaxed; responsive but not fully alert	NA	No	3 - Awake, but relaxed; responsive but not fully alert	7:45 AM - 9:45 AM	Fairly Tired	10:15 PM - 12:45 AM	10:00 AM - 5:00 PM	Definitely and evening type	MODERATE chance of dozing	SLIGHT chance of dozing	Would NEVER doze	Would NEVER doze	SLIGHT chance of dozing	Would NEVER doze	SLIGHT chance of dozing	Would NEVER doze	Fairly well	NA	NA	NA	NA	Theft	AM	Target Present	IM_1M8Qk0kOhXOarL7	present	correct	1	1	0	No	28	No	No	No	No	No	No
64	Female	22:00:00	06:00:00	7	0	2 - Functioning at high levels, but not fully alert	NA	No	2 - Functioning at high levels, but not fully alert	6:30 AM - 7:45 AM	Fairly Refreshed	8:00 PM - 9:00 PM	8:00 AM - 10:00 AM	Definitely a morning type	Would Never doze	SLIGHT chance of dozing	Would NEVER doze	SLIGHT chance of dozing	HIGH chance of dozing	Would NEVER doze	Would NEVER doze	Would NEVER doze	Fairly well	NA	NA	NA	NA	Theft	AM	Target Absent	IM_03uWQ9f3zsPSww5	present	incorrect	0.3	0	1	No	32	No	No	No	No	No	No
65	Male	23:00:00	07:30:00	8	30	1 - Feeling active, vital, alert, or wide awake	NA	No	1 - Feeling active, vital, alert, or wide awake	7:45 AM - 9:45 AM	Fairly Refreshed	9:00 PM - 10:15 PM	10:00 AM - 5:00 PM	Rather more of an evening type than a morning type	SLIGHT chance of dozing	MODERATE chance of dozing	Would NEVER doze	SLIGHT chance of dozing	MODERATE chance of dozing	Would NEVER doze	SLIGHT chance of dozing	Would NEVER doze	Very well	NA	NA	NA	NA	Theft	AM	Target Present	IM_1M8Qk0kOhXOarL7	present	correct	1	1	0	No	23	No	No	No	No	No	No
66	Male	21:30:00	04:30:00	7	0	3 - Awake but relaxed; responsive but not fully alert	NA	No	2 - Functioning at high levels, but not fully alert	6:30 AM - 7:45 AM	Fairly Refreshed	10:15 PM - 12:45 AM	5:00 AM - 8:00 AM	Definitely a morning type	SLIGHT chance of dozing	SLIGHT chance of dozing	Would NEVER doze	SLIGHT chance of dozing	HIGH chance of dozing	Would NEVER doze	Would NEVER doze	Would NEVER doze	Fairly well	NA	NA	NA	NA	Theft	AM	Target Absent	Not Present	absent	correct	0.5	0	0	No	30	No	No	No	No	No	No
67	Male	01:30:00	10:00:00	7	30	3 - Awake but relaxed; responsive but not fully alert	NA	Yes	2 - Functioning at high levels, but not fully alert	9:45 AM - 11:00 AM	Fairly Refreshed	12:45 AM - 2:00 AM	5:00 PM - 10:00 PM	Rather more of an evening type than a morning type	Would Never doze	SLIGHT chance of dozing	Would NEVER doze	Would NEVER doze	MODERATE chance of dozing	Would NEVER doze	Would NEVER doze	Would NEVER doze	Fairly well	NA	NA	NA	NA	Theft	AM	Target Present	IM_1M8Qk0kOhXOarL7	present	correct	1	1	0	No	29	No	No	No	No	No	No
68	Female	22:00:00	06:30:00	8	30	2 - Functioning at high levels, but not fully alert	NA	No	2 - Functioning at high levels, but not fully alert	6:30 AM - 7:45 AM	Fairly Tired	10:15 PM - 12:45 AM	5:00 PM - 10:00 PM	Definitely and evening type	Would Never doze	Would NEVER doze	Would NEVER doze	Would NEVER doze	SLIGHT chance of dozing	Would NEVER doze	Would NEVER doze	Would NEVER doze	Fairly well	NA	NA	NA	NA	Theft	AM	Target Present	IM_1M8Qk0kOhXOarL7	present	correct	0.9	1	0	No	34	No	No	No	No	No	No
69	Female	22:30:00	07:00:00	8	30	2 - Functioning at high levels, but not fully alert	NA	Yes	2 - Functioning at high levels, but not fully alert	11:00 AM - 12 NOON	Fairly Tired	12:45 AM - 2:00 AM	5:00 PM - 10:00 PM	Definitely and evening type	SLIGHT chance of dozing	SLIGHT chance of dozing	Would NEVER doze	SLIGHT chance of dozing	MODERATE chance of dozing	Would NEVER doze	SLIGHT chance of dozing	Would NEVER doze	Well	NA	NA	NA	NA	Theft	AM	Target Absent	IM_81dDKAhBllxKDK5	present	incorrect	0.3	0	1	No	38	No	No	No	No	No	No
70	Male	22:00:00	04:30:00	6	30	2 - Functioning at high levels, but not fully alert	NA	Yes	2 - Functioning at high levels, but not fully alert	5:00 AM - 6:30 AM	Fairly Tired	10:15 PM - 12:45 AM	10:00 AM - 5:00 PM	Definitely a morning type	SLIGHT chance of dozing	HIGH chance of dozing	SLIGHT chance of dozing	SLIGHT chance of dozing	Would NEVER doze	Would NEVER doze	Would NEVER doze	Would NEVER doze	Fairly well	NA	NA	NA	NA	Theft	AM	Target Absent	IM_8DiUcYB7mxvT81f	present	incorrect	0.3	0	1	No	37	No	No	No	No	No	No
71	Female	23:00:00	09:00:00	10	0	1 - Feeling active, vital, alert, or wide awake	NA	Yes	1 - Feeling active, vital, alert, or wide awake	7:45 AM - 9:45 AM	Fairly Tired	10:15 PM - 12:45 AM	10:00 AM - 5:00 PM	Definitely a morning type	SLIGHT chance of dozing	SLIGHT chance of dozing	Would NEVER doze	HIGH chance of dozing	SLIGHT chance of dozing	Would NEVER doze	Would NEVER doze	Would NEVER doze	Well	NA	NA	NA	NA	Theft	AM	Target Present	IM_1M8Qk0kOhXOarL7	present	correct	0.5	1	0	No	35	No	No	No	No	No	No
72	Male	23:30:00	07:00:00	7	30	1 - Feeling active, vital, alert, or wide awake	NA	No	1 - Feeling active, vital, alert, or wide awake	6:30 AM - 7:45 AM	Very Refreshed	10:15 PM - 12:45 AM	8:00 AM - 10:00 AM	Definitely a morning type	MODERATE chance of dozing	SLIGHT chance of dozing	Would NEVER doze	Would NEVER doze	MODERATE chance of dozing	Would NEVER doze	Would NEVER doze	Would NEVER doze	Well	NA	NA	NA	NA	Theft	AM	Target Absent	Not Present	absent	correct	0.8	0	0	No	22	No	No	No	No	No	No
73	Female	23:30:00	05:30:00	6	0	1 - Feeling active, vital, alert, or wide awake	NA	No	1 - Feeling active, vital, alert, or wide awake	6:30 AM - 7:45 AM	Fairly Tired	8:00 PM - 9:00 PM	10:00 AM - 5:00 PM	Rather more of an evening type than a morning type	MODERATE chance of dozing	MODERATE chance of dozing	Would NEVER doze	SLIGHT chance of dozing	SLIGHT chance of dozing	Would NEVER doze	Would NEVER doze	Would NEVER doze	Fairly well	NA	NA	NA	NA	Theft	AM	Target Present	IM_1M8Qk0kOhXOarL7	present	correct	1	1	0	No	27	No	No	No	No	No	No
74	Female	22:00:00	06:00:00	8	0	1 - Feeling active, vital, alert, or wide awake	NA	Yes	1 - Feeling active, vital, alert, or wide awake	5:00 AM - 6:30 AM	Fairly Refreshed	2:00 AM - 3:00 AM	8:00 AM - 10:00 AM	Definitely a morning type	HIGH chance of dozing	HIGH chance of dozing	Would NEVER doze	MODERATE chance of dozing	HIGH chance of dozing	Would NEVER doze	MODERATE chance of dozing	Would NEVER doze	Well	NA	NA	NA	NA	Theft	AM	Target Absent	Not Present	absent	correct	0.8	0	0	No	40	No	No	No	No	No	No
75	Female	22:00:00	06:00:00	8	0	3 - Awake but relaxed; responsive but not fully alert	NA	Yes	3 - Awake, but relaxed; responsive but not fully alert	7:45 AM - 9:45 AM	Fairly Tired	8:00 PM - 9:00 PM	10:00 AM - 5:00 PM	Rather more of a morning type than an evening type	MODERATE chance of dozing	SLIGHT chance of dozing	Would NEVER doze	SLIGHT chance of dozing	SLIGHT chance of dozing	Would NEVER doze	Would NEVER doze	Would NEVER doze	Fairly well	NA	NA	NA	NA	Theft	AM	Target Present	IM_1M8Qk0kOhXOarL7	present	correct	0.9	1	0	No	31	No	No	No	No	No	No
76	Female	22:00:00	05:00:00	6	30	1 - Feeling active, vital, alert, or wide awake	NA	No	1 - Feeling active, vital, alert, or wide awake	6:30 AM - 7:45 AM	Fairly Refreshed	9:00 PM - 10:15 PM	10:00 AM - 5:00 PM	Rather more of a morning type than an evening type	SLIGHT chance of dozing	MODERATE chance of dozing	Would NEVER doze	SLIGHT chance of dozing	HIGH chance of dozing	Would NEVER doze	Would NEVER doze	Would NEVER doze	Well	NA	NA	NA	NA	Theft	AM	Target Present	IM_1M8Qk0kOhXOarL7	present	correct	0.9	1	0	No	34	No	No	No	No	No	No
77	Female	22:00:00	08:00:00	10	0	1 - Feeling active, vital, alert, or wide awake	NA	No	1 - Feeling active, vital, alert, or wide awake	7:45 AM - 9:45 AM	Fairly Refreshed	9:00 PM - 10:15 PM	8:00 AM - 10:00 AM	Rather more of a morning type than an evening type	SLIGHT chance of dozing	MODERATE chance of dozing	Would NEVER doze	Would NEVER doze	SLIGHT chance of dozing	Would NEVER doze	MODERATE chance of dozing	Would NEVER doze	Well	NA	NA	NA	NA	Theft	AM	Target Absent	IM_bjRF7W8VoXRlKct	present	incorrect	0.3	0	1	No	24	No	No	No	No	No	No
78	Male	00:00:00	07:00:00	6	50	2 - Functioning at high levels, but not fully alert	NA	No	2 - Functioning at high levels, but not fully alert	6:30 AM - 7:45 AM	Fairly Tired	10:15 PM - 12:45 AM	10:00 AM - 5:00 PM	Rather more of a morning type than an evening type	SLIGHT chance of dozing	SLIGHT chance of dozing	SLIGHT chance of dozing	MODERATE chance of dozing	MODERATE chance of dozing	Would NEVER doze	SLIGHT chance of dozing	SLIGHT chance of dozing	Fairly well	NA	NA	NA	NA	Theft	AM	Target Absent	Not Present	absent	correct	0.4	0	0	No	31	No	No	No	No	No	No
79	Female	19:30:00	04:30:00	9	0	1 - Feeling active, vital, alert, or wide awake	NA	No	1 - Feeling active, vital, alert, or wide awake	6:30 AM - 7:45 AM	Fairly Refreshed	8:00 PM - 9:00 PM	10:00 AM - 5:00 PM	Definitely a morning type	Would Never doze	SLIGHT chance of dozing	MODERATE chance of dozing	Would NEVER doze	MODERATE chance of dozing	Would NEVER doze	Would NEVER doze	Would NEVER doze	Very well	NA	NA	NA	NA	Theft	AM	Target Absent	Not Present	absent	correct	0.5	0	0	No	28	No	No	No	No	No	No
80	Male	00:00:00	07:00:00	7	0	2 - Functioning at high levels, but not fully alert	NA	Yes	3 - Awake, but relaxed; responsive but not fully alert	9:45 AM - 11:00 AM	Very Tired	10:15 PM - 12:45 AM	10:00 AM - 5:00 PM	Rather more of an evening type than a morning type	SLIGHT chance of dozing	Would NEVER doze	Would NEVER doze	SLIGHT chance of dozing	MODERATE chance of dozing	Would NEVER doze	SLIGHT chance of dozing	Would NEVER doze	Fairly well	NA	NA	NA	NA	Theft	AM	Target Present	Not Present	absent	Incorrect	0.7	0	0	No	33	No	No	No	No	No	No
81	Male	23:00:00	06:30:00	7	30	1 - Feeling active, vital, alert, or wide awake	NA	Yes	1 - Feeling active, vital, alert, or wide awake	6:30 AM - 7:45 AM	Very Tired	9:00 PM - 10:15 PM	8:00 AM - 10:00 AM	Definitely a morning type	MODERATE chance of dozing	SLIGHT chance of dozing	Would NEVER doze	Would NEVER doze	Would NEVER doze	Would NEVER doze	Would NEVER doze	Would NEVER doze	Well	NA	NA	NA	NA	Theft	AM	Target Absent	IM_25CoP7zAuY7oFWB	present	incorrect	0.8	0	1	No	34	No	No	No	No	No	No
82	Male	22:00:00	05:00:00	7	0	1 - Feeling active, vital, alert, or wide awake	NA	Yes	1 - Feeling active, vital, alert, or wide awake	7:45 AM - 9:45 AM	Fairly Tired	9:00 PM - 10:15 PM	10:00 AM - 5:00 PM	Rather more of an evening type than a morning type	Would Never doze	MODERATE chance of dozing	Would NEVER doze	SLIGHT chance of dozing	Would NEVER doze	Would NEVER doze	Would NEVER doze	Would NEVER doze	Well	NA	NA	NA	NA	Theft	AM	Target Absent	IM_dbd7rJVP1hyyOcB	present	incorrect	0.7	0	1	No	27	No	No	No	No	No	No
83	Female	23:30:00	08:30:00	9	0	2 - Functioning at high levels, but not fully alert	NA	Yes	4 - Somewhat foggy, let down	9:45 AM - 11:00 AM	Fairly Tired	9:00 PM - 10:15 PM	5:00 PM - 10:00 PM	Definitely and evening type	SLIGHT chance of dozing	SLIGHT chance of dozing	Would NEVER doze	Would NEVER doze	SLIGHT chance of dozing	Would NEVER doze	SLIGHT chance of dozing	Would NEVER doze	Fairly well	NA	NA	NA	NA	Theft	AM	Target Absent	Not Present	absent	correct	0.2	0	0	No	30	No	No	No	No	No	No
84	Male	23:30:00	07:00:00	7	30	2 - Functioning at high levels, but not fully alert	NA	No	2 - Functioning at high levels, but not fully alert	6:30 AM - 7:45 AM	Fairly Refreshed	12:45 AM - 2:00 AM	5:00 PM - 10:00 PM	Rather more of a morning type than an evening type	HIGH chance of dozing	HIGH chance of dozing	SLIGHT chance of dozing	MODERATE chance of dozing	HIGH chance of dozing	SLIGHT chance of dozing	SLIGHT chance of dozing	SLIGHT chance of dozing	Well	NA	NA	NA	NA	Theft	AM	Target Absent	Not Present	absent	correct	0.8	0	0	No	35	No	No	No	No	No	No
85	Female	21:00:00	05:00:00	7	30	2 - Functioning at high levels, but not fully alert	NA	Yes	2 - Functioning at high levels, but not fully alert	5:00 AM - 6:30 AM	Fairly Tired	9:00 PM - 10:15 PM	8:00 AM - 10:00 AM	Definitely a morning type	MODERATE chance of dozing	SLIGHT chance of dozing	Would NEVER doze	Would NEVER doze	SLIGHT chance of dozing	Would NEVER doze	Would NEVER doze	Would NEVER doze	Fairly well	NA	NA	NA	NA	Theft	AM	Target Absent	IM_etx09TzQKqvQaIB	present	incorrect	0.7	0	1	No	40	No	No	No	No	No	No
86	Female	22:00:00	04:30:00	6	30	5 - Foggy; losing interest in remaining awake; slowed down	NA	Yes	5 - Foggy; losing interest in remaining awake; slowed down	5:00 AM - 6:30 AM	Fairly Tired	9:00 PM - 10:15 PM	8:00 AM - 10:00 AM	Rather more of a morning type than an evening type	MODERATE chance of dozing	MODERATE chance of dozing	SLIGHT chance of dozing	SLIGHT chance of dozing	HIGH chance of dozing	SLIGHT chance of dozing	SLIGHT chance of dozing	SLIGHT chance of dozing	Well	NA	NA	NA	NA	Theft	AM	Target Present	IM_1M8Qk0kOhXOarL7	present	correct	1	1	0	No	37	No	No	No	No	No	No
87	Female	01:00:00	06:00:00	4	15	1 - Feeling active, vital, alert, or wide awake	NA	No	1 - Feeling active, vital, alert, or wide awake	9:45 AM - 11:00 AM	Fairly Tired	10:15 PM - 12:45 AM	10:00 AM - 5:00 PM	Definitely and evening type	MODERATE chance of dozing	HIGH chance of dozing	SLIGHT chance of dozing	HIGH chance of dozing	HIGH chance of dozing	Would NEVER doze	SLIGHT chance of dozing	Would NEVER doze	Well	NA	NA	NA	NA	Theft	AM	Target Present	Not Present	absent	Incorrect	0.8	0	0	No	36	No	No	No	No	No	No
88	Female	23:00:00	07:00:00	8	0	2 - Functioning at high levels, but not fully alert	NA	No	1 - Feeling active, vital, alert, or wide awake	7:45 AM - 9:45 AM	Very Tired	10:15 PM - 12:45 AM	10:00 AM - 5:00 PM	Rather more of an evening type than a morning type	SLIGHT chance of dozing	MODERATE chance of dozing	Would NEVER doze	Would NEVER doze	HIGH chance of dozing	Would NEVER doze	MODERATE chance of dozing	Would NEVER doze	Fairly well	NA	NA	NA	NA	Theft	AM	Target Present	IM_1M8Qk0kOhXOarL7	present	correct	1	1	0	No	31	No	No	No	No	No	No
89	Female	00:00:00	06:00:00	5	30	2 - Functioning at high levels, but not fully alert	NA	No	2 - Functioning at high levels, but not fully alert	6:30 AM - 7:45 AM	Fairly Tired	8:00 PM - 9:00 PM	10:00 AM - 5:00 PM	Rather more of a morning type than an evening type	SLIGHT chance of dozing	SLIGHT chance of dozing	Would NEVER doze	Would NEVER doze	MODERATE chance of dozing	Would NEVER doze	Would NEVER doze	Would NEVER doze	Fairly badly	NA	NA	NA	NA	Theft	AM	Target Absent	Not Present	absent	correct	0.7	0	0	No	30	No	No	No	No	No	No
90	Female	22:30:00	07:00:00	8	0	2 - Functioning at high levels, but not fully alert	NA	Yes	2 - Functioning at high levels, but not fully alert	7:45 AM - 9:45 AM	Fairly Tired	10:15 PM - 12:45 AM	10:00 AM - 5:00 PM	Definitely and evening type	Would Never doze	Would NEVER doze	Would NEVER doze	SLIGHT chance of dozing	Would NEVER doze	Would NEVER doze	Would NEVER doze	Would NEVER doze	Well	NA	NA	NA	NA	Theft	AM	Target Present	IM_1M8Qk0kOhXOarL7	present	correct	1	1	0	No	23	No	No	No	No	No	No
91	Male	02:30:00	10:00:00	7	30	3 - Awake but relaxed; responsive but not fully alert	NA	No	3 - Awake, but relaxed; responsive but not fully alert	5:00 AM - 6:30 AM	Fairly Tired	12:45 AM - 2:00 AM	10:00 AM - 5:00 PM	Rather more of an evening type than a morning type	Would Never doze	Would NEVER doze	Would NEVER doze	Would NEVER doze	SLIGHT chance of dozing	Would NEVER doze	Would NEVER doze	Would NEVER doze	Fairly well	NA	NA	NA	NA	Theft	AM	Target Present	IM_1M8Qk0kOhXOarL7	present	correct	1	1	0	No	23	No	No	No	No	No	No
92	Female	00:00:00	07:00:00	7	0	2 - Functioning at high levels, but not fully alert	NA	Yes	2 - Functioning at high levels, but not fully alert	7:45 AM - 9:45 AM	Fairly Refreshed	8:00 PM - 9:00 PM	8:00 AM - 10:00 AM	Rather more of a morning type than an evening type	Would Never doze	SLIGHT chance of dozing	Would NEVER doze	MODERATE chance of dozing	HIGH chance of dozing	Would NEVER doze	SLIGHT chance of dozing	Would NEVER doze	Well	NA	NA	NA	NA	Theft	AM	Target Present	IM_1M8Qk0kOhXOarL7	present	correct	0.7	1	0	No	39	No	No	No	No	No	No
93	Male	23:00:00	05:30:00	6	30	4 - Somewhat foggy, let down	NA	Yes	4 - Somewhat foggy, let down	7:45 AM - 9:45 AM	Very Tired	10:15 PM - 12:45 AM	5:00 PM - 10:00 PM	Rather more of an evening type than a morning type	SLIGHT chance of dozing	SLIGHT chance of dozing	Would NEVER doze	HIGH chance of dozing	HIGH chance of dozing	SLIGHT chance of dozing	MODERATE chance of dozing	SLIGHT chance of dozing	Fairly badly	NA	NA	NA	NA	Theft	AM	Target Absent	Not Present	absent	correct	0.8	0	0	No	24	No	No	No	No	No	No
94	Male	23:00:00	07:30:00	8	30	1 - Feeling active, vital, alert, or wide awake	NA	No	1 - Feeling active, vital, alert, or wide awake	6:30 AM - 7:45 AM	Fairly Refreshed	10:15 PM - 12:45 AM	10:00 AM - 5:00 PM	Rather more of a morning type than an evening type	SLIGHT chance of dozing	Would NEVER doze	Would NEVER doze	Would NEVER doze	SLIGHT chance of dozing	Would NEVER doze	Would NEVER doze	Would NEVER doze	Fairly well	NA	NA	NA	NA	Theft	AM	Target Present	IM_1M8Qk0kOhXOarL7	present	correct	0.7	1	0	No	30	No	No	No	No	No	No
95	Male	21:30:00	05:30:00	8	0	2 - Functioning at high levels, but not fully alert	NA	No	2 - Functioning at high levels, but not fully alert	6:30 AM - 7:45 AM	Fairly Tired	9:00 PM - 10:15 PM	8:00 AM - 10:00 AM	Rather more of a morning type than an evening type	SLIGHT chance of dozing	MODERATE chance of dozing	Would NEVER doze	SLIGHT chance of dozing	MODERATE chance of dozing	Would NEVER doze	Would NEVER doze	Would NEVER doze	Fairly well	NA	NA	NA	NA	Theft	AM	Target Absent	Not Present	absent	correct	0.7	0	0	No	27	No	No	No	No	No	No
96	Female	01:30:00	08:30:00	7	0	4 - Somewhat foggy, let down	NA	No	3 - Awake, but relaxed; responsive but not fully alert	9:45 AM - 11:00 AM	Fairly Tired	10:15 PM - 12:45 AM	5:00 PM - 10:00 PM	Definitely and evening type	MODERATE chance of dozing	SLIGHT chance of dozing	Would NEVER doze	SLIGHT chance of dozing	MODERATE chance of dozing	Would NEVER doze	SLIGHT chance of dozing	Would NEVER doze	Fairly well	NA	NA	NA	NA	Theft	AM	Target Present	IM_1M8Qk0kOhXOarL7	present	correct	1	1	0	No	23	No	No	No	No	No	No
97	Female	22:00:00	06:00:00	8	0	1 - Feeling active, vital, alert, or wide awake	NA	No	1 - Feeling active, vital, alert, or wide awake	9:45 AM - 11:00 AM	Fairly Tired	8:00 PM - 9:00 PM	10:00 AM - 5:00 PM	Rather more of a morning type than an evening type	MODERATE chance of dozing	SLIGHT chance of dozing	SLIGHT chance of dozing	MODERATE chance of dozing	MODERATE chance of dozing	Would NEVER doze	SLIGHT chance of dozing	Would NEVER doze	Fairly well	NA	NA	NA	NA	Theft	AM	Target Absent	Not Present	absent	correct	0.4	0	0	No	39	No	No	No	No	No	No
98	Female	22:00:00	06:00:00	7	30	3 - Awake but relaxed; responsive but not fully alert	NA	Yes	3 - Awake, but relaxed; responsive but not fully alert	7:45 AM - 9:45 AM	Fairly Refreshed	9:00 PM - 10:15 PM	5:00 PM - 10:00 PM	Rather more of a morning type than an evening type	SLIGHT chance of dozing	HIGH chance of dozing	SLIGHT chance of dozing	SLIGHT chance of dozing	HIGH chance of dozing	Would NEVER doze	SLIGHT chance of dozing	Would NEVER doze	Fairly well	NA	NA	NA	NA	Theft	AM	Target Absent	Not Present	absent	correct	0.5	0	0	No	40	No	No	No	No	No	No
99	Female	21:30:00	04:00:00	7	30	4 - Somewhat foggy, let down	NA	Yes	4 - Somewhat foggy, let down	6:30 AM - 7:45 AM	Very Tired	8:00 PM - 9:00 PM	5:00 AM - 8:00 AM	Definitely a morning type	MODERATE chance of dozing	SLIGHT chance of dozing	Would NEVER doze	Would NEVER doze	HIGH chance of dozing	Would NEVER doze	Would NEVER doze	Would NEVER doze	Fairly badly	NA	NA	NA	NA	Theft	AM	Target Present	IM_1M8Qk0kOhXOarL7	present	correct	0.8	1	0	No	38	No	No	No	No	No	No
100	Female	22:30:00	06:30:00	8	0	1 - Feeling active, vital, alert, or wide awake	NA	No	1 - Feeling active, vital, alert, or wide awake	7:45 AM - 9:45 AM	Fairly Refreshed	9:00 PM - 10:15 PM	10:00 AM - 5:00 PM	Definitely a morning type	Would Never doze	SLIGHT chance of dozing	Would NEVER doze	MODERATE chance of dozing	HIGH chance of dozing	Would NEVER doze	Would NEVER doze	Would NEVER doze	Very well	NA	NA	NA	NA	Theft	AM	Target Absent	Not Present	absent	correct	0.8	0	0	No	22	No	No	No	No	No	No
101	Female	00:00:00	08:30:00	8	25	1 - Feeling active, vital, alert, or wide awake	NA	No	1 - Feeling active, vital, alert, or wide awake	6:30 AM - 7:45 AM	Very Refreshed	9:00 PM - 10:15 PM	8:00 AM - 10:00 AM	Rather more of a morning type than an evening type	SLIGHT chance of dozing	MODERATE chance of dozing	Would NEVER doze	Would NEVER doze	Would NEVER doze	Would NEVER doze	Would NEVER doze	Would NEVER doze	Fairly well	NA	NA	NA	NA	Theft	AM	Target Absent	IM_bQxqm3oMrxfHVL7	present	incorrect	0.4	0	1	No	21	No	No	No	No	No	No
102	Male	21:00:00	04:30:00	7	30	3 - Awake but relaxed; responsive but not fully alert	NA	Yes	3 - Awake, but relaxed; responsive but not fully alert	6:30 AM - 7:45 AM	Very Tired	12:45 AM - 2:00 AM	8:00 AM - 10:00 AM	Rather more of a morning type than an evening type	Would Never doze	SLIGHT chance of dozing	Would NEVER doze	SLIGHT chance of dozing	MODERATE chance of dozing	Would NEVER doze	Would NEVER doze	Would NEVER doze	Fairly well	NA	NA	NA	NA	Theft	AM	Target Present	Not Present	absent	Incorrect	0.7	0	0	No	31	No	No	No	No	No	No
103	Female	21:30:00	05:30:00	8	0	2 - Functioning at high levels, but not fully alert	NA	No	2 - Functioning at high levels, but not fully alert	7:45 AM - 9:45 AM	Fairly Refreshed	9:00 PM - 10:15 PM	10:00 AM - 5:00 PM	Rather more of a morning type than an evening type	SLIGHT chance of dozing	SLIGHT chance of dozing	Would NEVER doze	SLIGHT chance of dozing	MODERATE chance of dozing	Would NEVER doze	Would NEVER doze	Would NEVER doze	Well	NA	NA	NA	NA	Theft	AM	Target Absent	Not Present	absent	correct	0.8	0	0	No	39	No	No	No	No	No	No
104	Female	22:00:00	06:30:00	8	30	2 - Functioning at high levels, but not fully alert	NA	No	2 - Functioning at high levels, but not fully alert	6:30 AM - 7:45 AM	Fairly Refreshed	8:00 PM - 9:00 PM	10:00 AM - 5:00 PM	Rather more of a morning type than an evening type	Would Never doze	SLIGHT chance of dozing	SLIGHT chance of dozing	MODERATE chance of dozing	MODERATE chance of dozing	Would NEVER doze	Would NEVER doze	Would NEVER doze	Well	NA	NA	NA	NA	Theft	AM	Target Absent	Not Present	absent	correct	0.7	0	0	No	21	No	No	No	No	No	No
105	Female	00:00:00	08:00:00	7	50	1 - Feeling active, vital, alert, or wide awake	NA	Yes	1 - Feeling active, vital, alert, or wide awake	5:00 AM - 6:30 AM	Fairly Refreshed	2:00 AM - 3:00 AM	8:00 AM - 10:00 AM	Rather more of an evening type than a morning type	SLIGHT chance of dozing	SLIGHT chance of dozing	Would NEVER doze	SLIGHT chance of dozing	HIGH chance of dozing	Would NEVER doze	Would NEVER doze	Would NEVER doze	Fairly well	NA	NA	NA	NA	Theft	AM	Target Absent	IM_25CoP7zAuY7oFWB	present	incorrect	0.9	0	1	No	34	No	No	No	No	No	No
106	Female	23:30:00	08:00:00	8	30	3 - Awake but relaxed; responsive but not fully alert	NA	Yes	3 - Awake, but relaxed; responsive but not fully alert	7:45 AM - 9:45 AM	Fairly Tired	10:15 PM - 12:45 AM	10:00 AM - 5:00 PM	Rather more of an evening type than a morning type	SLIGHT chance of dozing	SLIGHT chance of dozing	SLIGHT chance of dozing	MODERATE chance of dozing	MODERATE chance of dozing	SLIGHT chance of dozing	SLIGHT chance of dozing	SLIGHT chance of dozing	Well	NA	NA	NA	NA	Theft	AM	Target Absent	Not Present	absent	correct	0.4	0	0	No	35	No	No	No	No	No	No
107	Female	23:00:00	08:00:00	9	0	1 - Feeling active, vital, alert, or wide awake	NA	Yes	1 - Feeling active, vital, alert, or wide awake	7:45 AM - 9:45 AM	Fairly Tired	9:00 PM - 10:15 PM	10:00 AM - 5:00 PM	Definitely a morning type	SLIGHT chance of dozing	MODERATE chance of dozing	Would NEVER doze	HIGH chance of dozing	HIGH chance of dozing	Would NEVER doze	Would NEVER doze	Would NEVER doze	Well	NA	NA	NA	NA	Theft	AM	Target Present	IM_1M8Qk0kOhXOarL7	present	correct	1	1	0	No	27	No	No	No	No	No	No
108	Female	22:30:00	08:00:00	9	30	2 - Functioning at high levels, but not fully alert	NA	Yes	2 - Functioning at high levels, but not fully alert	7:45 AM - 9:45 AM	Fairly Tired	9:00 PM - 10:15 PM	10:00 AM - 5:00 PM	Rather more of a morning type than an evening type	SLIGHT chance of dozing	SLIGHT chance of dozing	Would NEVER doze	Would NEVER doze	MODERATE chance of dozing	Would NEVER doze	Would NEVER doze	Would NEVER doze	Well	NA	NA	NA	NA	Theft	AM	Target Absent	Not Present	absent	correct	0.9	0	0	No	33	No	No	No	No	No	No
109	Female	00:00:00	08:30:00	8	0	2 - Functioning at high levels, but not fully alert	NA	Yes	2 - Functioning at high levels, but not fully alert	7:45 AM - 9:45 AM	Fairly Refreshed	10:15 PM - 12:45 AM	10:00 AM - 5:00 PM	Rather more of a morning type than an evening type	Would Never doze	SLIGHT chance of dozing	Would NEVER doze	MODERATE chance of dozing	MODERATE chance of dozing	Would NEVER doze	Would NEVER doze	Would NEVER doze	Fairly well	NA	NA	NA	NA	Theft	AM	Target Present	IM_1M8Qk0kOhXOarL7	present	correct	1	1	0	No	23	No	No	No	No	No	No
110	Female	23:00:00	06:00:00	7	0	1 - Feeling active, vital, alert, or wide awake	NA	Yes	1 - Feeling active, vital, alert, or wide awake	6:30 AM - 7:45 AM	Fairly Tired	9:00 PM - 10:15 PM	10:00 AM - 5:00 PM	Rather more of an evening type than a morning type	SLIGHT chance of dozing	MODERATE chance of dozing	Would NEVER doze	HIGH chance of dozing	HIGH chance of dozing	Would NEVER doze	SLIGHT chance of dozing	Would NEVER doze	Well	NA	NA	NA	NA	Theft	AM	Target Present	IM_1M8Qk0kOhXOarL7	present	correct	1	1	0	No	40	No	No	No	No	No	No
111	Male	23:00:00	06:30:00	7	30	2 - Functioning at high levels, but not fully alert	NA	Yes	2 - Functioning at high levels, but not fully alert	6:30 AM - 7:45 AM	Fairly Refreshed	10:15 PM - 12:45 AM	8:00 AM - 10:00 AM	Definitely a morning type	SLIGHT chance of dozing	SLIGHT chance of dozing	SLIGHT chance of dozing	Would NEVER doze	MODERATE chance of dozing	Would NEVER doze	Would NEVER doze	Would NEVER doze	Well	NA	NA	NA	NA	Theft	AM	Target Present	IM_1M8Qk0kOhXOarL7	present	correct	1	1	0	No	31	No	No	No	No	No	No
112	Male	02:00:00	08:30:00	6	30	3 - Awake but relaxed; responsive but not fully alert	NA	No	3 - Awake, but relaxed; responsive but not fully alert	6:30 AM - 7:45 AM	Very Tired	12:45 AM - 2:00 AM	10:00 AM - 5:00 PM	Definitely and evening type	SLIGHT chance of dozing	SLIGHT chance of dozing	Would NEVER doze	MODERATE chance of dozing	HIGH chance of dozing	Would NEVER doze	SLIGHT chance of dozing	Would NEVER doze	Fairly well	NA	NA	NA	NA	Theft	AM	Target Absent	Not Present	absent	correct	0.8	0	0	No	33	No	No	No	No	No	No
113	Male	00:00:00	07:00:00	5	0	3 - Awake but relaxed; responsive but not fully alert	NA	Yes	3 - Awake, but relaxed; responsive but not fully alert	7:45 AM - 9:45 AM	Fairly Tired	8:00 PM - 9:00 PM	10:00 AM - 5:00 PM	Definitely and evening type	Would Never doze	Would NEVER doze	Would NEVER doze	Would NEVER doze	SLIGHT chance of dozing	Would NEVER doze	Would NEVER doze	Would NEVER doze	Fairly badly	NA	NA	NA	NA	Theft	AM	Target Absent	IM_03dCC55COo8lZxX	present	incorrect	0.5	0	1	No	34	No	No	No	No	No	No
114	Female	23:30:00	06:30:00	6	0	3 - Awake but relaxed; responsive but not fully alert	NA	Yes	3 - Awake, but relaxed; responsive but not fully alert	7:45 AM - 9:45 AM	Fairly Tired	10:15 PM - 12:45 AM	8:00 AM - 10:00 AM	Rather more of an evening type than a morning type	MODERATE chance of dozing	HIGH chance of dozing	Would NEVER doze	SLIGHT chance of dozing	SLIGHT chance of dozing	Would NEVER doze	Would NEVER doze	Would NEVER doze	Fairly well	NA	NA	NA	NA	Theft	AM	Target Absent	IM_cwLXpjoYGTJmyGh	present	incorrect	0.7	0	1	No	26	No	No	No	No	No	No
115	Female	22:30:00	08:30:00	9	0	2 - Functioning at high levels, but not fully alert	NA	No	2 - Functioning at high levels, but not fully alert	7:45 AM - 9:45 AM	Fairly Tired	9:00 PM - 10:15 PM	10:00 AM - 5:00 PM	Rather more of an evening type than a morning type	Would Never doze	Would NEVER doze	Would NEVER doze	Would NEVER doze	SLIGHT chance of dozing	Would NEVER doze	Would NEVER doze	Would NEVER doze	Very well	NA	NA	NA	NA	Theft	AM	Target Absent	Not Present	absent	correct	0.9	0	0	No	30	No	No	No	No	No	No
116	Male	22:30:00	07:00:00	8	30	2 - Functioning at high levels, but not fully alert	NA	No	2 - Functioning at high levels, but not fully alert	6:30 AM - 7:45 AM	Fairly Tired	12:45 AM - 2:00 AM	10:00 AM - 5:00 PM	Rather more of a morning type than an evening type	Would Never doze	Would NEVER doze	Would NEVER doze	Would NEVER doze	SLIGHT chance of dozing	Would NEVER doze	Would NEVER doze	Would NEVER doze	Fairly badly	NA	NA	NA	NA	Theft	AM	Target Present	IM_1M8Qk0kOhXOarL7	present	correct	0.9	1	0	No	40	No	No	No	No	No	No
117	Female	23:00:00	08:30:00	7	50	1 - Feeling active, vital, alert, or wide awake	NA	No	2 - Functioning at high levels, but not fully alert	6:30 AM - 7:45 AM	Fairly Tired	10:15 PM - 12:45 AM	10:00 AM - 5:00 PM	Definitely and evening type	MODERATE chance of dozing	HIGH chance of dozing	SLIGHT chance of dozing	Would NEVER doze	HIGH chance of dozing	Would NEVER doze	SLIGHT chance of dozing	Would NEVER doze	Well	NA	NA	NA	NA	Theft	AM	Target Absent	Not Present	absent	correct	0.8	0	0	No	28	No	No	No	No	No	No
118	Male	23:00:00	06:00:00	7	0	2 - Functioning at high levels, but not fully alert	NA	No	2 - Functioning at high levels, but not fully alert	5:00 AM - 6:30 AM	Fairly Refreshed	9:00 PM - 10:15 PM	8:00 AM - 10:00 AM	Definitely a morning type	SLIGHT chance of dozing	MODERATE chance of dozing	Would NEVER doze	Would NEVER doze	MODERATE chance of dozing	Would NEVER doze	Would NEVER doze	Would NEVER doze	Fairly well	NA	NA	NA	NA	Theft	AM	Target Present	IM_1M8Qk0kOhXOarL7	present	correct	0.3	1	0	No	29	No	No	No	No	No	No
119	Male	00:00:00	07:30:00	7	30	2 - Functioning at high levels, but not fully alert	NA	No	2 - Functioning at high levels, but not fully alert	6:30 AM - 7:45 AM	Fairly Refreshed	9:00 PM - 10:15 PM	8:00 AM - 10:00 AM	Definitely a morning type	SLIGHT chance of dozing	SLIGHT chance of dozing	SLIGHT chance of dozing	SLIGHT chance of dozing	HIGH chance of dozing	Would NEVER doze	SLIGHT chance of dozing	Would NEVER doze	Well	NA	NA	NA	NA	Theft	AM	Target Absent	IM_8ukGeH1xhLbWRsF	present	incorrect	0.5	0	1	No	30	No	No	No	No	No	No
120	Male	21:30:00	05:30:00	8	0	3 - Awake but relaxed; responsive but not fully alert	NA	Yes	2 - Functioning at high levels, but not fully alert	6:30 AM - 7:45 AM	Fairly Refreshed	9:00 PM - 10:15 PM	10:00 AM - 5:00 PM	Rather more of an evening type than a morning type	SLIGHT chance of dozing	MODERATE chance of dozing	Would NEVER doze	Would NEVER doze	HIGH chance of dozing	Would NEVER doze	Would NEVER doze	Would NEVER doze	Well	NA	NA	NA	NA	Theft	AM	Target Absent	IM_2lT0C9er74VVxyZ	present	incorrect	0.5	0	1	No	30	No	No	No	No	No	No
121	Male	02:30:00	10:00:00	7	30	3 - Awake but relaxed; responsive but not fully alert	NA	No	3 - Awake, but relaxed; responsive but not fully alert	7:45 AM - 9:45 AM	Fairly Refreshed	12:45 AM - 2:00 AM	5:00 PM - 10:00 PM	Definitely and evening type	Would Never doze	Would NEVER doze	SLIGHT chance of dozing	SLIGHT chance of dozing	HIGH chance of dozing	Would NEVER doze	Would NEVER doze	Would NEVER doze	Well	NA	NA	NA	NA	Theft	AM	Target Present	IM_3kG67sX8KpuCgG9	present	incorrect	0.7	0	0	No	25	No	No	No	No	No	No
122	Female	00:30:00	06:30:00	5	35	1 - Feeling active, vital, alert, or wide awake	NA	Yes	1 - Feeling active, vital, alert, or wide awake	6:30 AM - 7:45 AM	Fairly Tired	10:15 PM - 12:45 AM	10:00 AM - 5:00 PM	Rather more of an evening type than a morning type	MODERATE chance of dozing	MODERATE chance of dozing	Would NEVER doze	SLIGHT chance of dozing	MODERATE chance of dozing	Would NEVER doze	SLIGHT chance of dozing	Would NEVER doze	Fairly well	NA	NA	NA	NA	Theft	AM	Target Absent	Not Present	absent	correct	0.6	0	0	No	39	No	No	No	No	No	No
123	Female	23:00:00	06:30:00	7	30	4 - Somewhat foggy, let down	NA	Yes	4 - Somewhat foggy, let down	7:45 AM - 9:45 AM	Fairly Tired	8:00 PM - 9:00 PM	10:00 AM - 5:00 PM	Rather more of an evening type than a morning type	Would Never doze	Would NEVER doze	Would NEVER doze	Would NEVER doze	SLIGHT chance of dozing	Would NEVER doze	Would NEVER doze	Would NEVER doze	Fairly well	NA	NA	NA	NA	Theft	AM	Target Present	IM_1M8Qk0kOhXOarL7	present	correct	0.9	1	0	No	36	No	No	No	No	No	No
124	Female	00:00:00	07:30:00	5	0	4 - Somewhat foggy, let down	NA	No	4 - Somewhat foggy, let down	7:45 AM - 9:45 AM	Fairly Tired	10:15 PM - 12:45 AM	5:00 PM - 10:00 PM	Definitely and evening type	MODERATE chance of dozing	MODERATE chance of dozing	Would NEVER doze	SLIGHT chance of dozing	HIGH chance of dozing	Would NEVER doze	MODERATE chance of dozing	Would NEVER doze	Fairly well	NA	NA	NA	NA	Theft	AM	Target Present	IM_1M8Qk0kOhXOarL7	present	correct	0.9	1	0	No	28	No	No	No	No	No	No
125	Male	01:00:00	07:30:00	6	30	3 - Awake but relaxed; responsive but not fully alert	NA	Yes	3 - Awake, but relaxed; responsive but not fully alert	6:30 AM - 7:45 AM	Fairly Tired	10:15 PM - 12:45 AM	8:00 AM - 10:00 AM	Definitely a morning type	SLIGHT chance of dozing	MODERATE chance of dozing	SLIGHT chance of dozing	Would NEVER doze	HIGH chance of dozing	Would NEVER doze	SLIGHT chance of dozing	Would NEVER doze	Well	NA	NA	NA	NA	Theft	AM	Target Absent	Not Present	absent	correct	0.8	0	0	No	31	No	No	No	No	No	No
126	Male	21:30:00	05:30:00	8	0	1 - Feeling active, vital, alert, or wide awake	NA	Yes	1 - Feeling active, vital, alert, or wide awake	5:00 AM - 6:30 AM	Fairly Refreshed	9:00 PM - 10:15 PM	10:00 AM - 5:00 PM	Definitely a morning type	MODERATE chance of dozing	HIGH chance of dozing	Would NEVER doze	SLIGHT chance of dozing	SLIGHT chance of dozing	Would NEVER doze	Would NEVER doze	Would NEVER doze	Well	NA	NA	NA	NA	Theft	AM	Target Absent	Not Present	absent	correct	0.6	0	0	No	31	No	No	No	No	No	No
127	Male	23:00:00	07:30:00	8	30	2 - Functioning at high levels, but not fully alert	NA	No	2 - Functioning at high levels, but not fully alert	7:45 AM - 9:45 AM	Fairly Tired	9:00 PM - 10:15 PM	10:00 AM - 5:00 PM	Definitely a morning type	SLIGHT chance of dozing	SLIGHT chance of dozing	Would NEVER doze	HIGH chance of dozing	MODERATE chance of dozing	Would NEVER doze	SLIGHT chance of dozing	Would NEVER doze	Fairly well	NA	NA	NA	NA	Theft	AM	Target Absent	Not Present	absent	correct	0.5	0	0	No	31	No	No	No	No	No	No
128	Female	22:00:00	06:00:00	8	0	1 - Feeling active, vital, alert, or wide awake	NA	No	1 - Feeling active, vital, alert, or wide awake	7:45 AM - 9:45 AM	Fairly Tired	8:00 PM - 9:00 PM	10:00 AM - 5:00 PM	Rather more of an evening type than a morning type	SLIGHT chance of dozing	SLIGHT chance of dozing	SLIGHT chance of dozing	SLIGHT chance of dozing	MODERATE chance of dozing	Would NEVER doze	SLIGHT chance of dozing	Would NEVER doze	Fairly well	NA	NA	NA	NA	Theft	AM	Target Present	IM_bQxqm3oMrxfHVL7	present	incorrect	0.7	0	0	No	32	No	No	No	No	No	No
129	Female	22:00:00	06:30:00	8	0	1 - Feeling active, vital, alert, or wide awake	NA	Yes	1 - Feeling active, vital, alert, or wide awake	7:45 AM - 9:45 AM	Fairly Tired	10:15 PM - 12:45 AM	8:00 AM - 10:00 AM	Rather more of a morning type than an evening type	SLIGHT chance of dozing	MODERATE chance of dozing	SLIGHT chance of dozing	SLIGHT chance of dozing	MODERATE chance of dozing	Would NEVER doze	Would NEVER doze	Would NEVER doze	Fairly well	NA	NA	NA	NA	Theft	AM	Target Absent	IM_dbd7rJVP1hyyOcB	present	incorrect	0.8	0	1	No	27	No	No	No	No	No	No
130	Female	22:00:00	05:00:00	6	45	1 - Feeling active, vital, alert, or wide awake	NA	No	1 - Feeling active, vital, alert, or wide awake	6:30 AM - 7:45 AM	Fairly Refreshed	8:00 PM - 9:00 PM	8:00 AM - 10:00 AM	Rather more of an evening type than a morning type	SLIGHT chance of dozing	SLIGHT chance of dozing	Would NEVER doze	MODERATE chance of dozing	SLIGHT chance of dozing	Would NEVER doze	Would NEVER doze	Would NEVER doze	Well	NA	NA	NA	NA	Theft	AM	Target Present	IM_1M8Qk0kOhXOarL7	present	correct	0.8	1	0	No	39	No	No	No	No	No	No
131	Female	23:30:00	06:30:00	7	15	3 - Awake but relaxed; responsive but not fully alert	NA	Yes	3 - Awake, but relaxed; responsive but not fully alert	7:45 AM - 9:45 AM	Fairly Tired	10:15 PM - 12:45 AM	8:00 AM - 10:00 AM	Rather more of a morning type than an evening type	MODERATE chance of dozing	SLIGHT chance of dozing	Would NEVER doze	SLIGHT chance of dozing	HIGH chance of dozing	Would NEVER doze	Would NEVER doze	Would NEVER doze	Well	NA	NA	NA	NA	Theft	AM	Target Absent	Not Present	absent	correct	0.7	0	0	No	37	No	No	No	No	No	No
132	Female	23:30:00	05:30:00	6	0	3 - Awake but relaxed; responsive but not fully alert	NA	No	3 - Awake, but relaxed; responsive but not fully alert	7:45 AM - 9:45 AM	Fairly Refreshed	9:00 PM - 10:15 PM	8:00 AM - 10:00 AM	Definitely a morning type	MODERATE chance of dozing	MODERATE chance of dozing	Would NEVER doze	SLIGHT chance of dozing	SLIGHT chance of dozing	Would NEVER doze	SLIGHT chance of dozing	Would NEVER doze	Fairly well	NA	NA	NA	NA	Theft	AM	Target Absent	Not Present	absent	correct	0.7	0	0	No	32	No	No	No	No	No	No
133	Male	00:30:00	06:30:00	5	0	1 - Feeling active, vital, alert, or wide awake	NA	Yes	2 - Functioning at high levels, but not fully alert	7:45 AM - 9:45 AM	Fairly Tired	10:15 PM - 12:45 AM	10:00 AM - 5:00 PM	Rather more of an evening type than a morning type	HIGH chance of dozing	Would NEVER doze	SLIGHT chance of dozing	SLIGHT chance of dozing	SLIGHT chance of dozing	Would NEVER doze	Would NEVER doze	Would NEVER doze	Fairly badly	NA	NA	NA	NA	Theft	AM	Target Present	IM_1M8Qk0kOhXOarL7	present	correct	0.9	1	0	No	29	No	No	No	No	No	No
134	Male	00:00:00	07:00:00	6	30	2 - Functioning at high levels, but not fully alert	NA	Yes	2 - Functioning at high levels, but not fully alert	6:30 AM - 7:45 AM	Fairly Tired	10:15 PM - 12:45 AM	10:00 AM - 5:00 PM	Rather more of a morning type than an evening type	SLIGHT chance of dozing	MODERATE chance of dozing	Would NEVER doze	SLIGHT chance of dozing	MODERATE chance of dozing	Would NEVER doze	Would NEVER doze	Would NEVER doze	Fairly well	NA	NA	NA	NA	Theft	AM	Target Absent	Not Present	absent	correct	0.5	0	0	No	36	No	No	No	No	No	No
135	Male	03:30:00	07:30:00	4	0	5 - Foggy; losing interest in remaining awake; slowed down	NA	Yes	5 - Foggy; losing interest in remaining awake; slowed down	11:00 AM - 12 NOON	Very Tired	8:00 PM - 9:00 PM	10:00 PM - 5:00 AM	Rather more of a morning type than an evening type	Would Never doze	SLIGHT chance of dozing	Would NEVER doze	Would NEVER doze	MODERATE chance of dozing	Would NEVER doze	Would NEVER doze	Would NEVER doze	Very well	NA	NA	NA	NA	Theft	AM	Target Absent	IM_03dCC55COo8lZxX	present	incorrect	0.7	0	1	No	20	No	No	No	No	No	No
136	Female	21:30:00	04:30:00	7	0	3 - Awake but relaxed; responsive but not fully alert	NA	Yes	2 - Functioning at high levels, but not fully alert	6:30 AM - 7:45 AM	Fairly Refreshed	9:00 PM - 10:15 PM	8:00 AM - 10:00 AM	Rather more of a morning type than an evening type	SLIGHT chance of dozing	Would NEVER doze	Would NEVER doze	MODERATE chance of dozing	SLIGHT chance of dozing	Would NEVER doze	Would NEVER doze	Would NEVER doze	Fairly well	NA	NA	NA	NA	Theft	AM	Target Absent	IM_8dLe58qan4ankkR	present	incorrect	0.4	0	1	No	26	No	No	No	No	No	No
137	Male	23:00:00	07:00:00	8	0	1 - Feeling active, vital, alert, or wide awake	NA	No	1 - Feeling active, vital, alert, or wide awake	5:00 AM - 6:30 AM	Fairly Tired	8:00 PM - 9:00 PM	8:00 AM - 10:00 AM	Rather more of a morning type than an evening type	SLIGHT chance of dozing	SLIGHT chance of dozing	SLIGHT chance of dozing	SLIGHT chance of dozing	SLIGHT chance of dozing	Would NEVER doze	SLIGHT chance of dozing	Would NEVER doze	Fairly well	NA	NA	NA	NA	Theft	AM	Target Present	IM_1M8Qk0kOhXOarL7	present	correct	0.6	1	0	No	32	No	No	No	No	No	No
138	Male	04:00:00	08:30:00	4	30	2 - Functioning at high levels, but not fully alert	NA	No	2 - Functioning at high levels, but not fully alert	11:00 AM - 12 NOON	Fairly Tired	2:00 AM - 3:00 AM	5:00 PM - 10:00 PM	Definitely and evening type	MODERATE chance of dozing	SLIGHT chance of dozing	Would NEVER doze	SLIGHT chance of dozing	MODERATE chance of dozing	Would NEVER doze	Would NEVER doze	Would NEVER doze	Fairly well	NA	NA	NA	NA	Theft	AM	Target Present	IM_1M8Qk0kOhXOarL7	present	correct	0.7	1	0	No	36	No	No	No	No	No	No
139	Female	03:30:00	09:00:00	5	0	1 - Feeling active, vital, alert, or wide awake	NA	No	1 - Feeling active, vital, alert, or wide awake	5:00 AM - 6:30 AM	Very Refreshed	2:00 AM - 3:00 AM	10:00 PM - 5:00 AM	Definitely a morning type	SLIGHT chance of dozing	HIGH chance of dozing	Would NEVER doze	Would NEVER doze	HIGH chance of dozing	Would NEVER doze	Would NEVER doze	Would NEVER doze	Well	NA	NA	NA	NA	Theft	AM	Target Present	IM_1M8Qk0kOhXOarL7	present	correct	0.9	1	0	No	27	No	No	No	No	No	No
140	Female	21:30:00	06:00:00	7	20	2 - Functioning at high levels, but not fully alert	NA	No	2 - Functioning at high levels, but not fully alert	6:30 AM - 7:45 AM	Fairly Refreshed	9:00 PM - 10:15 PM	8:00 AM - 10:00 AM	Definitely a morning type	SLIGHT chance of dozing	SLIGHT chance of dozing	Would NEVER doze	Would NEVER doze	SLIGHT chance of dozing	Would NEVER doze	Would NEVER doze	Would NEVER doze	Fairly badly	NA	NA	NA	NA	Theft	AM	Target Present	IM_03dCC55COo8lZxX	present	incorrect	0.7	0	0	No	27	No	No	No	No	No	No
141	Male	21:30:00	05:00:00	7	0	3 - Awake but relaxed; responsive but not fully alert	NA	Yes	3 - Awake, but relaxed; responsive but not fully alert	7:45 AM - 9:45 AM	Fairly Tired	10:15 PM - 12:45 AM	5:00 PM - 10:00 PM	Rather more of an evening type than a morning type	MODERATE chance of dozing	Would NEVER doze	Would NEVER doze	HIGH chance of dozing	MODERATE chance of dozing	Would NEVER doze	SLIGHT chance of dozing	Would NEVER doze	Fairly badly	NA	NA	NA	NA	Theft	AM	Target Present	Not Present	absent	Incorrect	0.5	0	0	No	34	No	No	No	No	No	No
142	Female	23:00:00	07:00:00	7	15	2 - Functioning at high levels, but not fully alert	NA	No	2 - Functioning at high levels, but not fully alert	6:30 AM - 7:45 AM	Fairly Tired	9:00 PM - 10:15 PM	10:00 AM - 5:00 PM	Rather more of an evening type than a morning type	MODERATE chance of dozing	SLIGHT chance of dozing	SLIGHT chance of dozing	HIGH chance of dozing	SLIGHT chance of dozing	Would NEVER doze	SLIGHT chance of dozing	Would NEVER doze	Fairly well	NA	NA	NA	NA	Theft	AM	Target Absent	Not Present	absent	correct	0.9	0	0	No	37	No	No	No	No	No	No
143	Male	00:00:00	08:00:00	8	0	3 - Awake but relaxed; responsive but not fully alert	NA	No	2 - Functioning at high levels, but not fully alert	6:30 AM - 7:45 AM	Fairly Refreshed	10:15 PM - 12:45 AM	10:00 AM - 5:00 PM	Rather more of a morning type than an evening type	HIGH chance of dozing	MODERATE chance of dozing	SLIGHT chance of dozing	MODERATE chance of dozing	MODERATE chance of dozing	Would NEVER doze	SLIGHT chance of dozing	Would NEVER doze	Fairly well	NA	NA	NA	NA	Theft	AM	Target Absent	Not Present	absent	correct	0.9	0	0	No	36	No	No	No	No	No	No
144	Female	22:00:00	07:00:00	9	0	3 - Awake but relaxed; responsive but not fully alert	NA	No	3 - Awake, but relaxed; responsive but not fully alert	7:45 AM - 9:45 AM	Very Tired	8:00 PM - 9:00 PM	10:00 AM - 5:00 PM	Rather more of an evening type than a morning type	MODERATE chance of dozing	SLIGHT chance of dozing	Would NEVER doze	HIGH chance of dozing	HIGH chance of dozing	Would NEVER doze	SLIGHT chance of dozing	Would NEVER doze	Fairly well	NA	NA	NA	NA	Theft	AM	Target Present	IM_1M8Qk0kOhXOarL7	present	correct	0.6	1	0	No	26	No	No	No	No	No	No
145	Female	23:00:00	08:00:00	9	0	2 - Functioning at high levels, but not fully alert	NA	Yes	2 - Functioning at high levels, but not fully alert	11:00 AM - 12 NOON	Fairly Tired	12:45 AM - 2:00 AM	10:00 AM - 5:00 PM	Rather more of an evening type than a morning type	SLIGHT chance of dozing	MODERATE chance of dozing	Would NEVER doze	SLIGHT chance of dozing	HIGH chance of dozing	Would NEVER doze	Would NEVER doze	SLIGHT chance of dozing	Fairly well	NA	NA	NA	NA	Theft	AM	Target Absent	Not Present	absent	correct	0.5	0	0	No	25	No	No	No	No	No	No
146	Female	00:30:00	06:30:00	6	0	3 - Awake but relaxed; responsive but not fully alert	NA	Yes	1 - Feeling active, vital, alert, or wide awake	6:30 AM - 7:45 AM	Fairly Tired	10:15 PM - 12:45 AM	8:00 AM - 10:00 AM	Rather more of a morning type than an evening type	MODERATE chance of dozing	HIGH chance of dozing	SLIGHT chance of dozing	SLIGHT chance of dozing	HIGH chance of dozing	Would NEVER doze	SLIGHT chance of dozing	Would NEVER doze	Well	NA	NA	NA	NA	Theft	AM	Target Absent	Not Present	absent	correct	0.8	0	0	No	32	No	No	No	No	No	No
147	Female	23:30:00	06:30:00	7	0	1 - Feeling active, vital, alert, or wide awake	NA	Yes	1 - Feeling active, vital, alert, or wide awake	11:00 AM - 12 NOON	Fairly Tired	12:45 AM - 2:00 AM	5:00 PM - 10:00 PM	Definitely and evening type	Would Never doze	SLIGHT chance of dozing	Would NEVER doze	SLIGHT chance of dozing	SLIGHT chance of dozing	Would NEVER doze	Would NEVER doze	Would NEVER doze	Well	NA	NA	NA	NA	Theft	AM	Target Absent	IM_5mOxxo9ITETCg17	present	incorrect	0.9	0	1	No	32	No	No	No	No	No	No
148	Male	23:00:00	04:00:00	6	0	3 - Awake but relaxed; responsive but not fully alert	NA	No	4 - Somewhat foggy, let down	5:00 AM - 6:30 AM	Fairly Refreshed	10:15 PM - 12:45 AM	5:00 AM - 8:00 AM	Definitely a morning type	MODERATE chance of dozing	SLIGHT chance of dozing	SLIGHT chance of dozing	MODERATE chance of dozing	HIGH chance of dozing	SLIGHT chance of dozing	SLIGHT chance of dozing	Would NEVER doze	Fairly well	NA	NA	NA	NA	Theft	AM	Target Absent	IM_6lOAafZytt8RMyh	present	incorrect	0.8	0	1	No	24	No	No	No	No	No	No
149	Female	21:30:00	04:30:00	7	0	4 - Somewhat foggy, let down	NA	Yes	4 - Somewhat foggy, let down	7:45 AM - 9:45 AM	Fairly Tired	8:00 PM - 9:00 PM	10:00 AM - 5:00 PM	Rather more of a morning type than an evening type	Would Never doze	MODERATE chance of dozing	Would NEVER doze	SLIGHT chance of dozing	Would NEVER doze	Would NEVER doze	SLIGHT chance of dozing	Would NEVER doze	Fairly badly	NA	NA	NA	NA	Theft	AM	Target Absent	Not Present	absent	correct	0.7	0	0	No	32	No	No	No	No	No	No
150	Female	23:30:00	07:00:00	7	0	1 - Feeling active, vital, alert, or wide awake	NA	Yes	1 - Feeling active, vital, alert, or wide awake	9:45 AM - 11:00 AM	Fairly Tired	10:15 PM - 12:45 AM	10:00 AM - 5:00 PM	Rather more of an evening type than a morning type	SLIGHT chance of dozing	SLIGHT chance of dozing	Would NEVER doze	SLIGHT chance of dozing	MODERATE chance of dozing	Would NEVER doze	Would NEVER doze	Would NEVER doze	Well	NA	NA	NA	NA	Theft	AM	Target Present	IM_1M8Qk0kOhXOarL7	present	correct	0.8	1	0	No	40	No	No	No	No	No	No
151	Male	00:00:00	08:00:00	8	0	3 - Awake but relaxed; responsive but not fully alert	NA	No	3 - Awake, but relaxed; responsive but not fully alert	11:00 AM - 12 NOON	Very Tired	12:45 AM - 2:00 AM	10:00 AM - 5:00 PM	Definitely and evening type	SLIGHT chance of dozing	SLIGHT chance of dozing	Would NEVER doze	HIGH chance of dozing	HIGH chance of dozing	Would NEVER doze	SLIGHT chance of dozing	Would NEVER doze	Fairly badly	NA	NA	NA	NA	Theft	AM	Target Absent	IM_bxRsm1YhABjtikZ	present	incorrect	0.6	0	1	No	28	No	No	No	No	No	No
152	Female	21:00:00	06:00:00	9	0	2 - Functioning at high levels, but not fully alert	NA	No	2 - Functioning at high levels, but not fully alert	6:30 AM - 7:45 AM	Fairly Tired	8:00 PM - 9:00 PM	8:00 AM - 10:00 AM	Rather more of a morning type than an evening type	SLIGHT chance of dozing	SLIGHT chance of dozing	Would NEVER doze	Would NEVER doze	SLIGHT chance of dozing	Would NEVER doze	SLIGHT chance of dozing	Would NEVER doze	Well	NA	NA	NA	NA	Theft	AM	Target Absent	Not Present	absent	correct	0.8	0	0	No	38	No	No	No	No	No	No
153	Female	00:30:00	07:30:00	7	5	3 - Awake but relaxed; responsive but not fully alert	NA	No	3 - Awake, but relaxed; responsive but not fully alert	9:45 AM - 11:00 AM	Fairly Refreshed	10:15 PM - 12:45 AM	10:00 AM - 5:00 PM	Rather more of an evening type than a morning type	MODERATE chance of dozing	MODERATE chance of dozing	Would NEVER doze	SLIGHT chance of dozing	SLIGHT chance of dozing	Would NEVER doze	Would NEVER doze	Would NEVER doze	Well	NA	NA	NA	NA	Theft	AM	Target Absent	IM_232pfpA8s80KMdf	present	incorrect	0.1	0	1	No	35	No	No	No	No	No	No
154	Male	23:00:00	06:30:00	7	30	3 - Awake but relaxed; responsive but not fully alert	NA	No	2 - Functioning at high levels, but not fully alert	7:45 AM - 9:45 AM	Fairly Tired	10:15 PM - 12:45 AM	10:00 AM - 5:00 PM	Rather more of an evening type than a morning type	SLIGHT chance of dozing	SLIGHT chance of dozing	SLIGHT chance of dozing	SLIGHT chance of dozing	MODERATE chance of dozing	Would NEVER doze	SLIGHT chance of dozing	Would NEVER doze	Fairly well	NA	NA	NA	NA	Theft	AM	Target Absent	Not Present	absent	correct	0.3	0	0	No	26	No	No	No	No	No	No
155	Male	23:30:00	07:00:00	7	0	3 - Awake but relaxed; responsive but not fully alert	NA	Yes	3 - Awake, but relaxed; responsive but not fully alert	7:45 AM - 9:45 AM	Fairly Tired	10:15 PM - 12:45 AM	10:00 AM - 5:00 PM	Rather more of a morning type than an evening type	SLIGHT chance of dozing	SLIGHT chance of dozing	Would NEVER doze	HIGH chance of dozing	MODERATE chance of dozing	Would NEVER doze	MODERATE chance of dozing	Would NEVER doze	Fairly well	NA	NA	NA	NA	Theft	AM	Target Absent	IM_dbd7rJVP1hyyOcB	present	incorrect	0.7	0	1	No	28	No	No	No	No	No	No
156	Female	21:30:00	06:30:00	9	0	2 - Functioning at high levels, but not fully alert	NA	Yes	2 - Functioning at high levels, but not fully alert	7:45 AM - 9:45 AM	Fairly Refreshed	9:00 PM - 10:15 PM	10:00 AM - 5:00 PM	Rather more of a morning type than an evening type	SLIGHT chance of dozing	SLIGHT chance of dozing	Would NEVER doze	HIGH chance of dozing	SLIGHT chance of dozing	Would NEVER doze	Would NEVER doze	Would NEVER doze	Well	NA	NA	NA	NA	Theft	AM	Target Absent	Not Present	absent	correct	0.3	0	0	No	24	No	No	No	No	No	No
157	Male	23:30:00	07:00:00	7	30	1 - Feeling active, vital, alert, or wide awake	NA	No	2 - Functioning at high levels, but not fully alert	7:45 AM - 9:45 AM	Fairly Tired	10:15 PM - 12:45 AM	10:00 AM - 5:00 PM	Definitely and evening type	SLIGHT chance of dozing	SLIGHT chance of dozing	Would NEVER doze	Would NEVER doze	SLIGHT chance of dozing	Would NEVER doze	SLIGHT chance of dozing	Would NEVER doze	Fairly well	NA	NA	NA	NA	Theft	AM	Target Absent	IM_a2vYNfmqlEQTka1	present	incorrect	0.1	0	1	No	30	No	No	No	No	No	No
158	Female	00:00:00	07:00:00	7	0	2 - Functioning at high levels, but not fully alert	NA	Yes	2 - Functioning at high levels, but not fully alert	7:45 AM - 9:45 AM	Fairly Refreshed	10:15 PM - 12:45 AM	10:00 AM - 5:00 PM	Rather more of an evening type than a morning type	SLIGHT chance of dozing	SLIGHT chance of dozing	Would NEVER doze	Would NEVER doze	SLIGHT chance of dozing	Would NEVER doze	Would NEVER doze	Would NEVER doze	Well	NA	NA	NA	NA	Theft	AM	Target Absent	Not Present	absent	correct	0.9	0	0	No	33	No	No	No	No	No	No
159	Male	22:30:00	07:00:00	8	30	3 - Awake but relaxed; responsive but not fully alert	NA	No	3 - Awake, but relaxed; responsive but not fully alert	9:45 AM - 11:00 AM	Fairly Tired	10:15 PM - 12:45 AM	5:00 PM - 10:00 PM	Rather more of an evening type than a morning type	MODERATE chance of dozing	MODERATE chance of dozing	SLIGHT chance of dozing	SLIGHT chance of dozing	HIGH chance of dozing	Would NEVER doze	Would NEVER doze	Would NEVER doze	Well	NA	NA	NA	NA	Theft	AM	Target Absent	Not Present	absent	correct	0.9	0	0	No	31	No	No	No	No	No	No
160	Male	21:30:00	05:00:00	7	30	3 - Awake but relaxed; responsive but not fully alert	NA	Yes	3 - Awake, but relaxed; responsive but not fully alert	5:00 AM - 6:30 AM	Fairly Tired	9:00 PM - 10:15 PM	10:00 AM - 5:00 PM	Definitely a morning type	MODERATE chance of dozing	MODERATE chance of dozing	SLIGHT chance of dozing	Would NEVER doze	Would NEVER doze	Would NEVER doze	SLIGHT chance of dozing	Would NEVER doze	Well	NA	NA	NA	NA	Theft	AM	Target Present	IM_1M8Qk0kOhXOarL7	present	correct	1	1	0	No	24	No	No	No	No	No	No
161	Female	22:00:00	06:00:00	8	0	4 - Somewhat foggy, let down	NA	Yes	4 - Somewhat foggy, let down	7:45 AM - 9:45 AM	Very Tired	8:00 PM - 9:00 PM	10:00 AM - 5:00 PM	Rather more of an evening type than a morning type	SLIGHT chance of dozing	SLIGHT chance of dozing	SLIGHT chance of dozing	SLIGHT chance of dozing	MODERATE chance of dozing	Would NEVER doze	SLIGHT chance of dozing	Would NEVER doze	Fairly well	NA	NA	NA	NA	Theft	AM	Target Present	IM_1M8Qk0kOhXOarL7	present	correct	0.9	1	0	No	40	No	No	No	No	No	No
162	Female	22:30:00	07:00:00	7	0	3 - Awake but relaxed; responsive but not fully alert	NA	Yes	3 - Awake, but relaxed; responsive but not fully alert	6:30 AM - 7:45 AM	Fairly Tired	9:00 PM - 10:15 PM	10:00 AM - 5:00 PM	Rather more of an evening type than a morning type	MODERATE chance of dozing	MODERATE chance of dozing	SLIGHT chance of dozing	HIGH chance of dozing	HIGH chance of dozing	SLIGHT chance of dozing	SLIGHT chance of dozing	SLIGHT chance of dozing	Fairly well	NA	NA	NA	NA	Theft	AM	Target Absent	Not Present	absent	correct	0.5	0	0	No	24	No	No	No	No	No	No
163	Male	03:00:00	09:00:00	6	0	4 - Somewhat foggy, let down	NA	No	4 - Somewhat foggy, let down	7:45 AM - 9:45 AM	Fairly Tired	10:15 PM - 12:45 AM	10:00 AM - 5:00 PM	Rather more of an evening type than a morning type	MODERATE chance of dozing	SLIGHT chance of dozing	Would NEVER doze	MODERATE chance of dozing	MODERATE chance of dozing	Would NEVER doze	SLIGHT chance of dozing	Would NEVER doze	Fairly well	NA	NA	NA	NA	Theft	AM	Target Present	IM_1M8Qk0kOhXOarL7	present	correct	0.8	1	0	No	32	No	No	No	No	No	No
164	Female	22:00:00	05:00:00	7	0	1 - Feeling active, vital, alert, or wide awake	NA	Yes	1 - Feeling active, vital, alert, or wide awake	6:30 AM - 7:45 AM	Fairly Tired	9:00 PM - 10:15 PM	8:00 AM - 10:00 AM	Rather more of a morning type than an evening type	SLIGHT chance of dozing	MODERATE chance of dozing	Would NEVER doze	MODERATE chance of dozing	HIGH chance of dozing	Would NEVER doze	SLIGHT chance of dozing	Would NEVER doze	Well	NA	NA	NA	NA	Theft	AM	Target Present	IM_1M8Qk0kOhXOarL7	present	correct	0.8	1	0	No	38	No	No	No	No	No	No
165	Male	23:30:00	05:30:00	6	0	5 - Foggy; losing interest in remaining awake; slowed down	NA	Yes	5 - Foggy; losing interest in remaining awake; slowed down	7:45 AM - 9:45 AM	Fairly Tired	12:45 AM - 2:00 AM	8:00 AM - 10:00 AM	Rather more of an evening type than a morning type	MODERATE chance of dozing	MODERATE chance of dozing	SLIGHT chance of dozing	SLIGHT chance of dozing	HIGH chance of dozing	Would NEVER doze	SLIGHT chance of dozing	Would NEVER doze	Fairly badly	NA	NA	NA	NA	Theft	AM	Target Present	IM_1M8Qk0kOhXOarL7	present	correct	0.9	1	0	No	22	No	No	No	No	No	No
166	Male	21:00:00	04:30:00	7	30	1 - Feeling active, vital, alert, or wide awake	NA	Yes	1 - Feeling active, vital, alert, or wide awake	5:00 AM - 6:30 AM	Fairly Refreshed	8:00 PM - 9:00 PM	8:00 AM - 10:00 AM	Rather more of a morning type than an evening type	MODERATE chance of dozing	MODERATE chance of dozing	SLIGHT chance of dozing	SLIGHT chance of dozing	MODERATE chance of dozing	Would NEVER doze	Would NEVER doze	Would NEVER doze	Well	NA	NA	NA	NA	Theft	AM	Target Absent	Not Present	absent	correct	0.8	0	0	No	31	No	No	No	No	No	No
167	Female	00:00:00	07:30:00	7	30	3 - Awake but relaxed; responsive but not fully alert	NA	Yes	3 - Awake, but relaxed; responsive but not fully alert	5:00 AM - 6:30 AM	Fairly Tired	10:15 PM - 12:45 AM	8:00 AM - 10:00 AM	Definitely a morning type	SLIGHT chance of dozing	MODERATE chance of dozing	Would NEVER doze	Would NEVER doze	SLIGHT chance of dozing	Would NEVER doze	SLIGHT chance of dozing	Would NEVER doze	Fairly badly	NA	NA	NA	NA	Theft	AM	Target Absent	IM_0BR5XOvhNrCKKLr	present	incorrect	0.6	0	1	No	26	No	No	No	No	No	No
168	Male	23:30:00	06:30:00	7	0	1 - Feeling active, vital, alert, or wide awake	NA	No	1 - Feeling active, vital, alert, or wide awake	11:00 AM - 12 NOON	Very Refreshed	10:15 PM - 12:45 AM	10:00 AM - 5:00 PM	Rather more of a morning type than an evening type	Would Never doze	SLIGHT chance of dozing	SLIGHT chance of dozing	Would NEVER doze	HIGH chance of dozing	Would NEVER doze	Would NEVER doze	Would NEVER doze	Very well	NA	NA	NA	NA	Theft	AM	Target Present	IM_1M8Qk0kOhXOarL7	present	correct	0.9	1	0	No	33	No	No	No	No	No	No
169	Female	23:30:00	07:30:00	7	30	2 - Functioning at high levels, but not fully alert	NA	Yes	2 - Functioning at high levels, but not fully alert	7:45 AM - 9:45 AM	Fairly Refreshed	9:00 PM - 10:15 PM	10:00 AM - 5:00 PM	Definitely a morning type	SLIGHT chance of dozing	SLIGHT chance of dozing	Would NEVER doze	SLIGHT chance of dozing	SLIGHT chance of dozing	Would NEVER doze	Would NEVER doze	Would NEVER doze	Fairly badly	NA	NA	NA	NA	Theft	AM	Target Absent	IM_a2vYNfmqlEQTka1	present	incorrect	0.4	0	1	No	28	No	No	No	No	No	No
170	Female	23:00:00	06:00:00	7	0	1 - Feeling active, vital, alert, or wide awake	NA	Yes	1 - Feeling active, vital, alert, or wide awake	6:30 AM - 7:45 AM	Fairly Refreshed	12:45 AM - 2:00 AM	10:00 AM - 5:00 PM	Rather more of a morning type than an evening type	Would Never doze	MODERATE chance of dozing	Would NEVER doze	SLIGHT chance of dozing	HIGH chance of dozing	Would NEVER doze	Would NEVER doze	Would NEVER doze	Well	NA	NA	NA	NA	Theft	AM	Target Present	IM_1M8Qk0kOhXOarL7	present	correct	0.5	1	0	No	33	No	No	No	No	No	No
171	Female	22:30:00	06:30:00	8	0	1 - Feeling active, vital, alert, or wide awake	NA	Yes	1 - Feeling active, vital, alert, or wide awake	7:45 AM - 9:45 AM	Fairly Tired	9:00 PM - 10:15 PM	5:00 PM - 10:00 PM	Definitely and evening type	Would Never doze	SLIGHT chance of dozing	SLIGHT chance of dozing	MODERATE chance of dozing	HIGH chance of dozing	Would NEVER doze	SLIGHT chance of dozing	Would NEVER doze	Fairly well	NA	NA	NA	NA	Theft	AM	Target Present	IM_1M8Qk0kOhXOarL7	present	correct	0.8	1	0	No	37	No	No	No	No	No	No
172	Female	23:00:00	07:00:00	8	0	2 - Functioning at high levels, but not fully alert	NA	Yes	2 - Functioning at high levels, but not fully alert	9:45 AM - 11:00 AM	Very Tired	9:00 PM - 10:15 PM	10:00 AM - 5:00 PM	Definitely and evening type	SLIGHT chance of dozing	Would NEVER doze	Would NEVER doze	MODERATE chance of dozing	HIGH chance of dozing	SLIGHT chance of dozing	SLIGHT chance of dozing	Would NEVER doze	Well	NA	NA	NA	NA	Theft	AM	Target Present	IM_1M8Qk0kOhXOarL7	present	correct	0.8	1	0	No	36	No	No	No	No	No	No
173	Male	02:00:00	08:00:00	6	0	3 - Awake but relaxed; responsive but not fully alert	NA	Yes	3 - Awake, but relaxed; responsive but not fully alert	7:45 AM - 9:45 AM	Fairly Refreshed	10:15 PM - 12:45 AM	8:00 AM - 10:00 AM	Rather more of a morning type than an evening type	Would Never doze	SLIGHT chance of dozing	Would NEVER doze	Would NEVER doze	SLIGHT chance of dozing	Would NEVER doze	Would NEVER doze	Would NEVER doze	Fairly badly	NA	NA	NA	NA	Theft	AM	Target Absent	IM_8ukGeH1xhLbWRsF	present	incorrect	0.7	0	1	No	26	No	No	No	No	No	No
174	Female	01:00:00	07:00:00	6	0	2 - Functioning at high levels, but not fully alert	NA	Yes	2 - Functioning at high levels, but not fully alert	7:45 AM - 9:45 AM	Fairly Tired	10:15 PM - 12:45 AM	10:00 AM - 5:00 PM	Rather more of an evening type than a morning type	MODERATE chance of dozing	MODERATE chance of dozing	Would NEVER doze	MODERATE chance of dozing	MODERATE chance of dozing	Would NEVER doze	Would NEVER doze	Would NEVER doze	Fairly well	NA	NA	NA	NA	Theft	AM	Target Absent	Not Present	absent	correct	0.6	0	0	No	27	No	No	No	No	No	No
175	Male	01:30:00	05:30:00	4	0	4 - Somewhat foggy, let down	NA	Yes	2 - Functioning at high levels, but not fully alert	5:00 AM - 6:30 AM	Very Tired	9:00 PM - 10:15 PM	8:00 AM - 10:00 AM	Rather more of a morning type than an evening type	SLIGHT chance of dozing	SLIGHT chance of dozing	Would NEVER doze	SLIGHT chance of dozing	Would NEVER doze	MODERATE chance of dozing	SLIGHT chance of dozing	Would NEVER doze	Very well	NA	NA	NA	NA	Theft	AM	Target Present	IM_1M8Qk0kOhXOarL7	present	correct	0.9	1	0	No	27	No	No	No	No	No	No
176	Male	22:30:00	07:00:00	6	30	1 - Feeling active, vital, alert, or wide awake	NA	No	1 - Feeling active, vital, alert, or wide awake	7:45 AM - 9:45 AM	Very Refreshed	10:15 PM - 12:45 AM	10:00 AM - 5:00 PM	Definitely a morning type	SLIGHT chance of dozing	SLIGHT chance of dozing	SLIGHT chance of dozing	MODERATE chance of dozing	Would NEVER doze	Would NEVER doze	Would NEVER doze	Would NEVER doze	Well	NA	NA	NA	NA	Theft	AM	Target Absent	Not Present	absent	correct	0.8	0	0	No	26	No	No	No	No	No	No
177	Female	22:30:00	06:30:00	8	0	1 - Feeling active, vital, alert, or wide awake	NA	Yes	1 - Feeling active, vital, alert, or wide awake	7:45 AM - 9:45 AM	Fairly Refreshed	10:15 PM - 12:45 AM	10:00 AM - 5:00 PM	Rather more of a morning type than an evening type	SLIGHT chance of dozing	SLIGHT chance of dozing	Would NEVER doze	Would NEVER doze	SLIGHT chance of dozing	Would NEVER doze	Would NEVER doze	Would NEVER doze	Fairly well	NA	NA	NA	NA	Theft	AM	Target Absent	Not Present	absent	correct	0.9	0	0	No	34	No	No	No	No	No	No
178	Female	00:00:00	08:30:00	8	30	2 - Functioning at high levels, but not fully alert	NA	No	2 - Functioning at high levels, but not fully alert	9:45 AM - 11:00 AM	Fairly Tired	10:15 PM - 12:45 AM	5:00 PM - 10:00 PM	Definitely and evening type	MODERATE chance of dozing	HIGH chance of dozing	Would NEVER doze	SLIGHT chance of dozing	HIGH chance of dozing	Would NEVER doze	SLIGHT chance of dozing	Would NEVER doze	Fairly well	NA	NA	NA	NA	Theft	AM	Target Absent	IM_bxRsm1YhABjtikZ	present	incorrect	0.5	0	1	No	31	No	No	No	No	No	No
179	Male	00:30:00	08:30:00	7	40	1 - Feeling active, vital, alert, or wide awake	NA	Yes	1 - Feeling active, vital, alert, or wide awake	7:45 AM - 9:45 AM	Fairly Refreshed	10:15 PM - 12:45 AM	8:00 AM - 10:00 AM	Definitely a morning type	SLIGHT chance of dozing	SLIGHT chance of dozing	MODERATE chance of dozing	SLIGHT chance of dozing	MODERATE chance of dozing	Would NEVER doze	SLIGHT chance of dozing	Would NEVER doze	Very well	NA	NA	NA	NA	Theft	AM	Target Present	IM_1M8Qk0kOhXOarL7	present	correct	1	1	0	No	31	No	No	No	No	No	No
180	Male	01:00:00	06:30:00	5	30	3 - Awake but relaxed; responsive but not fully alert	NA	Yes	2 - Functioning at high levels, but not fully alert	7:45 AM - 9:45 AM	Fairly Tired	10:15 PM - 12:45 AM	10:00 AM - 5:00 PM	Definitely and evening type	MODERATE chance of dozing	SLIGHT chance of dozing	SLIGHT chance of dozing	SLIGHT chance of dozing	HIGH chance of dozing	SLIGHT chance of dozing	SLIGHT chance of dozing	Would NEVER doze	Fairly well	NA	NA	NA	NA	Theft	AM	Target Present	IM_1M8Qk0kOhXOarL7	present	correct	0.9	1	0	No	32	No	No	No	No	No	No
181	Female	23:00:00	08:00:00	9	0	1 - Feeling active, vital, alert, or wide awake	NA	Yes	1 - Feeling active, vital, alert, or wide awake	7:45 AM - 9:45 AM	Fairly Tired	9:00 PM - 10:15 PM	10:00 AM - 5:00 PM	Rather more of a morning type than an evening type	MODERATE chance of dozing	SLIGHT chance of dozing	Would NEVER doze	SLIGHT chance of dozing	SLIGHT chance of dozing	Would NEVER doze	Would NEVER doze	Would NEVER doze	Very well	NA	NA	NA	NA	Theft	AM	Target Present	IM_1M8Qk0kOhXOarL7	present	correct	1	1	0	No	33	No	No	No	No	No	No
182	Female	23:30:00	04:30:00	5	0	1 - Feeling active, vital, alert, or wide awake	NA	No	1 - Feeling active, vital, alert, or wide awake	6:30 AM - 7:45 AM	Very Refreshed	9:00 PM - 10:15 PM	8:00 AM - 10:00 AM	Rather more of a morning type than an evening type	SLIGHT chance of dozing	Would NEVER doze	Would NEVER doze	SLIGHT chance of dozing	SLIGHT chance of dozing	Would NEVER doze	Would NEVER doze	Would NEVER doze	Well	NA	NA	NA	NA	Theft	AM	Target Absent	Not Present	absent	correct	1	0	0	No	40	No	No	No	No	No	No
183	Female	21:00:00	06:00:00	9	0	3 - Awake but relaxed; responsive but not fully alert	NA	Yes	3 - Awake, but relaxed; responsive but not fully alert	7:45 AM - 9:45 AM	Very Tired	9:00 PM - 10:15 PM	10:00 AM - 5:00 PM	Rather more of an evening type than a morning type	HIGH chance of dozing	SLIGHT chance of dozing	Would NEVER doze	SLIGHT chance of dozing	HIGH chance of dozing	Would NEVER doze	SLIGHT chance of dozing	Would NEVER doze	Fairly well	NA	NA	NA	NA	Theft	AM	Target Present	IM_1M8Qk0kOhXOarL7	present	correct	0.9	1	0	No	27	No	No	No	No	No	No
185	Female	20:30:00	06:30:00	10	0	1 - Feeling active, vital, alert, or wide awake	NA	No	1 - Feeling active, vital, alert, or wide awake	11:00 AM - 12 NOON	Fairly Refreshed	8:00 PM - 9:00 PM	8:00 AM - 10:00 AM	Rather more of a morning type than an evening type	SLIGHT chance of dozing	MODERATE chance of dozing	HIGH chance of dozing	HIGH chance of dozing	HIGH chance of dozing	Would NEVER doze	MODERATE chance of dozing	SLIGHT chance of dozing	Very well	NA	NA	NA	NA	Theft	AM	Target Absent	IM_5ihvt2xUAASbwXP	present	incorrect	0.2	0	1	No	26	No	No	No	No	No	No
186	Male	22:00:00	05:00:00	7	5	1 - Feeling active, vital, alert, or wide awake	NA	Yes	1 - Feeling active, vital, alert, or wide awake	5:00 AM - 6:30 AM	Fairly Refreshed	9:00 PM - 10:15 PM	10:00 AM - 5:00 PM	Definitely a morning type	MODERATE chance of dozing	SLIGHT chance of dozing	Would NEVER doze	Would NEVER doze	HIGH chance of dozing	Would NEVER doze	SLIGHT chance of dozing	Would NEVER doze	Very well	NA	NA	NA	NA	Theft	AM	Target Absent	Not Present	absent	correct	0.6	0	0	No	39	No	No	No	No	No	No
187	Male	21:30:00	06:00:00	7	5	3 - Awake but relaxed; responsive but not fully alert	NA	Yes	3 - Awake, but relaxed; responsive but not fully alert	5:00 AM - 6:30 AM	Very Tired	9:00 PM - 10:15 PM	10:00 AM - 5:00 PM	Rather more of a morning type than an evening type	MODERATE chance of dozing	SLIGHT chance of dozing	Would NEVER doze	Would NEVER doze	MODERATE chance of dozing	Would NEVER doze	Would NEVER doze	Would NEVER doze	Well	NA	NA	NA	NA	Theft	AM	Target Absent	IM_5cNYIalDTwYeGCp	present	incorrect	0.2	0	1	No	37	No	No	No	No	No	No
188	Male	23:30:00	08:30:00	8	0	3 - Awake but relaxed; responsive but not fully alert	NA	No	2 - Functioning at high levels, but not fully alert	7:45 AM - 9:45 AM	Fairly Tired	10:15 PM - 12:45 AM	10:00 AM - 5:00 PM	Rather more of an evening type than a morning type	MODERATE chance of dozing	SLIGHT chance of dozing	SLIGHT chance of dozing	SLIGHT chance of dozing	SLIGHT chance of dozing	Would NEVER doze	SLIGHT chance of dozing	Would NEVER doze	Fairly well	NA	NA	NA	NA	Theft	AM	Target Present	IM_1M8Qk0kOhXOarL7	present	correct	1	1	0	No	26	No	No	No	No	No	No
189	Female	23:00:00	07:30:00	8	30	2 - Functioning at high levels, but not fully alert	NA	No	3 - Awake, but relaxed; responsive but not fully alert	7:45 AM - 9:45 AM	Fairly Tired	8:00 PM - 9:00 PM	5:00 AM - 8:00 AM	Definitely a morning type	SLIGHT chance of dozing	Would NEVER doze	SLIGHT chance of dozing	HIGH chance of dozing	MODERATE chance of dozing	Would NEVER doze	Would NEVER doze	Would NEVER doze	Badly	NA	NA	NA	NA	Theft	AM	Target Absent	Not Present	absent	correct	0.8	0	0	No	29	No	No	No	No	No	No
190	Female	21:30:00	07:30:00	10	10	1 - Feeling active, vital, alert, or wide awake	NA	Yes	1 - Feeling active, vital, alert, or wide awake	6:30 AM - 7:45 AM	Fairly Tired	9:00 PM - 10:15 PM	10:00 AM - 5:00 PM	Definitely a morning type	Would Never doze	Would NEVER doze	Would NEVER doze	Would NEVER doze	SLIGHT chance of dozing	Would NEVER doze	Would NEVER doze	Would NEVER doze	Well	NA	NA	NA	NA	Theft	AM	Target Absent	IM_a4oCv8RpJDfncOx	present	incorrect	0.4	0	1	No	35	No	No	No	No	No	No
191	Female	00:00:00	06:30:00	5	30	3 - Awake but relaxed; responsive but not fully alert	NA	No	3 - Awake, but relaxed; responsive but not fully alert	7:45 AM - 9:45 AM	Fairly Tired	8:00 PM - 9:00 PM	10:00 AM - 5:00 PM	Rather more of an evening type than a morning type	Would Never doze	MODERATE chance of dozing	Would NEVER doze	SLIGHT chance of dozing	MODERATE chance of dozing	Would NEVER doze	Would NEVER doze	Would NEVER doze	Fairly badly	NA	NA	NA	NA	Theft	AM	Target Absent	IM_0UqQPRVENICE0Ul	present	incorrect	0.2	0	1	No	31	No	No	No	No	No	No
192	Male	22:00:00	07:00:00	8	0	1 - Feeling active, vital, alert, or wide awake	NA	No	1 - Feeling active, vital, alert, or wide awake	6:30 AM - 7:45 AM	Fairly Refreshed	10:15 PM - 12:45 AM	10:00 AM - 5:00 PM	Rather more of a morning type than an evening type	Would Never doze	SLIGHT chance of dozing	Would NEVER doze	Would NEVER doze	Would NEVER doze	Would NEVER doze	Would NEVER doze	Would NEVER doze	Very well	NA	NA	NA	NA	Theft	AM	Target Present	IM_1M8Qk0kOhXOarL7	present	correct	1	1	0	No	30	No	No	No	No	No	No
195	Male	22:30:00	06:30:00	8	0	1 - Feeling active, vital, alert, or wide awake	NA	Yes	1 - Feeling active, vital, alert, or wide awake	7:45 AM - 9:45 AM	Fairly Refreshed	9:00 PM - 10:15 PM	10:00 AM - 5:00 PM	Rather more of an evening type than a morning type	SLIGHT chance of dozing	MODERATE chance of dozing	Would NEVER doze	Would NEVER doze	MODERATE chance of dozing	Would NEVER doze	Would NEVER doze	Would NEVER doze	Well	NA	NA	NA	NA	Theft	AM	Target Present	IM_1M8Qk0kOhXOarL7	present	correct	0.7	1	0	No	37	No	No	No	No	No	No
196	Male	23:00:00	07:30:00	8	30	4 - Somewhat foggy, let down	NA	No	4 - Somewhat foggy, let down	9:45 AM - 11:00 AM	Very Tired	10:15 PM - 12:45 AM	5:00 PM - 10:00 PM	Definitely and evening type	SLIGHT chance of dozing	SLIGHT chance of dozing	Would NEVER doze	SLIGHT chance of dozing	HIGH chance of dozing	Would NEVER doze	Would NEVER doze	Would NEVER doze	Fairly badly	NA	NA	NA	NA	Theft	AM	Target Present	IM_1M8Qk0kOhXOarL7	present	correct	1	1	0	No	28	No	No	No	No	No	No
197	Male	23:30:00	08:00:00	8	30	3 - Awake but relaxed; responsive but not fully alert	NA	No	3 - Awake, but relaxed; responsive but not fully alert	7:45 AM - 9:45 AM	Fairly Tired	9:00 PM - 10:15 PM	10:00 AM - 5:00 PM	Rather more of an evening type than a morning type	SLIGHT chance of dozing	MODERATE chance of dozing	Would NEVER doze	SLIGHT chance of dozing	SLIGHT chance of dozing	SLIGHT chance of dozing	SLIGHT chance of dozing	Would NEVER doze	Fairly well	NA	NA	NA	NA	Theft	AM	Target Absent	Not Present	absent	correct	0.5	0	0	No	33	No	No	No	No	No	No
198	Female	21:30:00	07:30:00	10	0	2 - Functioning at high levels, but not fully alert	NA	Yes	2 - Functioning at high levels, but not fully alert	7:45 AM - 9:45 AM	Fairly Tired	9:00 PM - 10:15 PM	8:00 AM - 10:00 AM	Rather more of a morning type than an evening type	Would Never doze	Would NEVER doze	Would NEVER doze	Would NEVER doze	SLIGHT chance of dozing	Would NEVER doze	Would NEVER doze	Would NEVER doze	Well	NA	NA	NA	NA	Theft	AM	Target Present	IM_1M8Qk0kOhXOarL7	present	correct	0.7	1	0	No	35	No	No	No	No	No	No
199	Female	23:00:00	07:00:00	8	0	1 - Feeling active, vital, alert, or wide awake	NA	Yes	1 - Feeling active, vital, alert, or wide awake	7:45 AM - 9:45 AM	Fairly Tired	2:00 AM - 3:00 AM	8:00 AM - 10:00 AM	Rather more of a morning type than an evening type	MODERATE chance of dozing	SLIGHT chance of dozing	Would NEVER doze	SLIGHT chance of dozing	HIGH chance of dozing	Would NEVER doze	SLIGHT chance of dozing	Would NEVER doze	Well	NA	NA	NA	NA	Theft	AM	Target Present	IM_03uWQ9f3zsPSww5	present	incorrect	0.7	0	0	No	29	No	No	No	No	No	No
200	Female	20:00:00	05:00:00	6	0	2 - Functioning at high levels, but not fully alert	NA	No	2 - Functioning at high levels, but not fully alert	7:45 AM - 9:45 AM	Very Tired	8:00 PM - 9:00 PM	8:00 AM - 10:00 AM	Definitely a morning type	SLIGHT chance of dozing	MODERATE chance of dozing	MODERATE chance of dozing	HIGH chance of dozing	HIGH chance of dozing	Would NEVER doze	MODERATE chance of dozing	Would NEVER doze	Fairly badly	NA	NA	NA	NA	Theft	AM	Target Present	IM_1M8Qk0kOhXOarL7	present	correct	0.5	1	0	No	35	No	No	No	No	No	No
201	Male	23:30:00	07:30:00	8	0	2 - Functioning at high levels, but not fully alert	NA	Yes	2 - Functioning at high levels, but not fully alert	7:45 AM - 9:45 AM	Fairly Tired	10:15 PM - 12:45 AM	5:00 PM - 10:00 PM	Rather more of an evening type than a morning type	Would Never doze	SLIGHT chance of dozing	Would NEVER doze	SLIGHT chance of dozing	MODERATE chance of dozing	Would NEVER doze	Would NEVER doze	Would NEVER doze	Fairly well	NA	NA	NA	NA	Theft	AM	Target Present	IM_1M8Qk0kOhXOarL7	present	correct	0.7	1	0	No	29	No	No	No	No	No	No
202	Female	22:00:00	06:00:00	8	0	3 - Awake but relaxed; responsive but not fully alert	NA	No	3 - Awake, but relaxed; responsive but not fully alert	7:45 AM - 9:45 AM	Fairly Tired	10:15 PM - 12:45 AM	10:00 AM - 5:00 PM	Rather more of a morning type than an evening type	Would Never doze	SLIGHT chance of dozing	Would NEVER doze	SLIGHT chance of dozing	MODERATE chance of dozing	Would NEVER doze	Would NEVER doze	Would NEVER doze	Very well	NA	NA	NA	NA	Theft	AM	Target Absent	Not Present	absent	correct	0.9	0	0	No	35	No	No	No	No	No	No
203	Male	23:00:00	07:00:00	8	0	1 - Feeling active, vital, alert, or wide awake	NA	Yes	1 - Feeling active, vital, alert, or wide awake	7:45 AM - 9:45 AM	Fairly Refreshed	10:15 PM - 12:45 AM	10:00 AM - 5:00 PM	Rather more of an evening type than a morning type	SLIGHT chance of dozing	SLIGHT chance of dozing	SLIGHT chance of dozing	SLIGHT chance of dozing	MODERATE chance of dozing	Would NEVER doze	SLIGHT chance of dozing	Would NEVER doze	Well	NA	NA	NA	NA	Theft	AM	Target Absent	IM_42F0ntfsnmfFEKp	present	incorrect	0.4	0	1	No	35	No	No	No	No	No	No
204	Female	22:30:00	08:00:00	7	30	3 - Awake but relaxed; responsive but not fully alert	NA	No	3 - Awake, but relaxed; responsive but not fully alert	7:45 AM - 9:45 AM	Fairly Tired	2:00 AM - 3:00 AM	10:00 AM - 5:00 PM	Rather more of an evening type than a morning type	Would Never doze	SLIGHT chance of dozing	Would NEVER doze	SLIGHT chance of dozing	MODERATE chance of dozing	Would NEVER doze	Would NEVER doze	Would NEVER doze	Fairly badly	NA	NA	NA	NA	Theft	AM	Target Present	IM_1M8Qk0kOhXOarL7	present	correct	0.9	1	0	No	28	No	No	No	No	No	No
205	Female	21:30:00	06:30:00	9	0	1 - Feeling active, vital, alert, or wide awake	NA	Yes	1 - Feeling active, vital, alert, or wide awake	7:45 AM - 9:45 AM	Fairly Refreshed	9:00 PM - 10:15 PM	5:00 PM - 10:00 PM	Rather more of an evening type than a morning type	SLIGHT chance of dozing	MODERATE chance of dozing	Would NEVER doze	MODERATE chance of dozing	HIGH chance of dozing	Would NEVER doze	SLIGHT chance of dozing	Would NEVER doze	Well	NA	NA	NA	NA	Theft	AM	Target Present	Not Present	absent	Incorrect	0.5	0	0	No	28	No	No	No	No	No	No
206	Female	23:00:00	08:30:00	9	30	1 - Feeling active, vital, alert, or wide awake	NA	No	1 - Feeling active, vital, alert, or wide awake	9:45 AM - 11:00 AM	Fairly Refreshed	10:15 PM - 12:45 AM	8:00 AM - 10:00 AM	Rather more of an evening type than a morning type	SLIGHT chance of dozing	Would NEVER doze	SLIGHT chance of dozing	HIGH chance of dozing	HIGH chance of dozing	Would NEVER doze	SLIGHT chance of dozing	Would NEVER doze	Well	NA	NA	NA	NA	Theft	AM	Target Absent	Not Present	absent	correct	0.3	0	0	No	31	No	No	No	No	No	No
207	Female	22:30:00	06:00:00	7	30	2 - Functioning at high levels, but not fully alert	NA	No	2 - Functioning at high levels, but not fully alert	7:45 AM - 9:45 AM	Fairly Refreshed	9:00 PM - 10:15 PM	10:00 AM - 5:00 PM	Rather more of an evening type than a morning type	SLIGHT chance of dozing	SLIGHT chance of dozing	Would NEVER doze	SLIGHT chance of dozing	MODERATE chance of dozing	Would NEVER doze	Would NEVER doze	Would NEVER doze	Fairly well	NA	NA	NA	NA	Theft	AM	Target Present	IM_1M8Qk0kOhXOarL7	present	correct	0.8	1	0	No	38	No	No	No	No	No	No
208	Female	23:00:00	07:00:00	7	30	1 - Feeling active, vital, alert, or wide awake	NA	No	1 - Feeling active, vital, alert, or wide awake	7:45 AM - 9:45 AM	Fairly Tired	9:00 PM - 10:15 PM	10:00 AM - 5:00 PM	Rather more of an evening type than a morning type	SLIGHT chance of dozing	SLIGHT chance of dozing	Would NEVER doze	MODERATE chance of dozing	HIGH chance of dozing	Would NEVER doze	Would NEVER doze	Would NEVER doze	Fairly well	NA	NA	NA	NA	Theft	AM	Target Absent	Not Present	absent	correct	1	0	0	No	32	No	No	No	No	No	No
209	Female	23:00:00	08:00:00	9	0	1 - Feeling active, vital, alert, or wide awake	NA	Yes	1 - Feeling active, vital, alert, or wide awake	7:45 AM - 9:45 AM	Fairly Refreshed	10:15 PM - 12:45 AM	10:00 AM - 5:00 PM	Rather more of a morning type than an evening type	MODERATE chance of dozing	SLIGHT chance of dozing	Would NEVER doze	MODERATE chance of dozing	SLIGHT chance of dozing	Would NEVER doze	Would NEVER doze	Would NEVER doze	Well	NA	NA	NA	NA	Theft	AM	Target Absent	Not Present	absent	correct	0.7	0	0	No	34	No	No	No	No	No	No
210	Female	00:00:00	08:30:00	8	30	3 - Awake but relaxed; responsive but not fully alert	NA	No	3 - Awake, but relaxed; responsive but not fully alert	7:45 AM - 9:45 AM	Fairly Refreshed	12:45 AM - 2:00 AM	5:00 PM - 10:00 PM	Definitely and evening type	SLIGHT chance of dozing	Would NEVER doze	Would NEVER doze	Would NEVER doze	MODERATE chance of dozing	Would NEVER doze	Would NEVER doze	Would NEVER doze	Well	NA	NA	NA	NA	Theft	AM	Target Present	IM_1M8Qk0kOhXOarL7	present	correct	0.7	1	0	No	22	No	No	No	No	No	No
211	Female	23:30:00	08:30:00	9	0	2 - Functioning at high levels, but not fully alert	NA	Yes	2 - Functioning at high levels, but not fully alert	7:45 AM - 9:45 AM	Fairly Tired	10:15 PM - 12:45 AM	10:00 AM - 5:00 PM	Rather more of a morning type than an evening type	SLIGHT chance of dozing	MODERATE chance of dozing	Would NEVER doze	HIGH chance of dozing	HIGH chance of dozing	Would NEVER doze	SLIGHT chance of dozing	Would NEVER doze	Fairly well	NA	NA	NA	NA	Theft	AM	Target Present	IM_1M8Qk0kOhXOarL7	present	correct	1	1	0	No	27	No	No	No	No	No	No
212	Female	23:00:00	08:00:00	9	0	3 - Awake but relaxed; responsive but not fully alert	NA	No	2 - Functioning at high levels, but not fully alert	7:45 AM - 9:45 AM	Fairly Tired	9:00 PM - 10:15 PM	10:00 AM - 5:00 PM	Rather more of an evening type than a morning type	Would Never doze	SLIGHT chance of dozing	Would NEVER doze	Would NEVER doze	SLIGHT chance of dozing	Would NEVER doze	Would NEVER doze	Would NEVER doze	Fairly well	NA	NA	NA	NA	Theft	AM	Target Absent	IM_cwLXpjoYGTJmyGh	present	incorrect	0.6	0	1	No	34	No	No	No	No	No	No
213	Male	23:30:00	07:00:00	7	30	1 - Feeling active, vital, alert, or wide awake	NA	No	1 - Feeling active, vital, alert, or wide awake	9:45 AM - 11:00 AM	Fairly Refreshed	10:15 PM - 12:45 AM	10:00 AM - 5:00 PM	Definitely a morning type	SLIGHT chance of dozing	HIGH chance of dozing	MODERATE chance of dozing	HIGH chance of dozing	HIGH chance of dozing	Would NEVER doze	SLIGHT chance of dozing	Would NEVER doze	Well	NA	NA	NA	NA	Theft	AM	Target Present	IM_1M8Qk0kOhXOarL7	present	correct	1	1	0	No	29	No	No	No	No	No	No
214	Female	01:00:00	09:00:00	8	0	3 - Awake but relaxed; responsive but not fully alert	NA	Yes	3 - Awake, but relaxed; responsive but not fully alert	7:45 AM - 9:45 AM	Fairly Tired	10:15 PM - 12:45 AM	5:00 PM - 10:00 PM	Definitely and evening type	SLIGHT chance of dozing	MODERATE chance of dozing	Would NEVER doze	Would NEVER doze	SLIGHT chance of dozing	Would NEVER doze	Would NEVER doze	Would NEVER doze	Fairly well	NA	NA	NA	NA	Theft	AM	Target Absent	Not Present	absent	correct	0.1	0	0	No	24	No	No	No	No	No	No
215	Female	22:30:00	06:30:00	8	0	1 - Feeling active, vital, alert, or wide awake	NA	No	1 - Feeling active, vital, alert, or wide awake	5:00 AM - 6:30 AM	Fairly Refreshed	10:15 PM - 12:45 AM	5:00 AM - 8:00 AM	Rather more of an evening type than a morning type	SLIGHT chance of dozing	SLIGHT chance of dozing	SLIGHT chance of dozing	MODERATE chance of dozing	MODERATE chance of dozing	Would NEVER doze	Would NEVER doze	Would NEVER doze	Fairly well	NA	NA	NA	NA	Theft	AM	Target Absent	Not Present	absent	correct	1	0	0	No	30	No	No	No	No	No	No
216	Female	22:00:00	05:30:00	7	30	3 - Awake but relaxed; responsive but not fully alert	NA	Yes	3 - Awake, but relaxed; responsive but not fully alert	9:45 AM - 11:00 AM	Very Tired	8:00 PM - 9:00 PM	10:00 AM - 5:00 PM	Definitely and evening type	Would Never doze	SLIGHT chance of dozing	SLIGHT chance of dozing	MODERATE chance of dozing	HIGH chance of dozing	Would NEVER doze	Would NEVER doze	Would NEVER doze	Fairly well	NA	NA	NA	NA	Theft	AM	Target Present	IM_1M8Qk0kOhXOarL7	present	correct	1	1	0	No	27	No	No	No	No	No	No
217	Female	23:30:00	06:30:00	7	0	3 - Awake but relaxed; responsive but not fully alert	NA	No	3 - Awake, but relaxed; responsive but not fully alert	7:45 AM - 9:45 AM	Fairly Tired	9:00 PM - 10:15 PM	10:00 AM - 5:00 PM	Rather more of an evening type than a morning type	HIGH chance of dozing	MODERATE chance of dozing	Would NEVER doze	SLIGHT chance of dozing	SLIGHT chance of dozing	Would NEVER doze	Would NEVER doze	Would NEVER doze	Fairly well	NA	NA	NA	NA	Theft	AM	Target Absent	IM_0SWQgFyDB3i2m7b	present	incorrect	0.3	0	1	No	29	No	No	No	No	No	No
218	Female	01:00:00	07:00:00	6	0	1 - Feeling active, vital, alert, or wide awake	NA	No	1 - Feeling active, vital, alert, or wide awake	7:45 AM - 9:45 AM	Fairly Tired	10:15 PM - 12:45 AM	8:00 AM - 10:00 AM	Rather more of a morning type than an evening type	SLIGHT chance of dozing	MODERATE chance of dozing	Would NEVER doze	SLIGHT chance of dozing	MODERATE chance of dozing	Would NEVER doze	MODERATE chance of dozing	Would NEVER doze	Well	NA	NA	NA	NA	Theft	AM	Target Absent	Not Present	absent	correct	1	0	0	No	26	No	No	No	No	No	No
219	Male	00:00:00	08:00:00	8	0	1 - Feeling active, vital, alert, or wide awake	NA	Yes	1 - Feeling active, vital, alert, or wide awake	7:45 AM - 9:45 AM	Fairly Refreshed	12:45 AM - 2:00 AM	10:00 AM - 5:00 PM	Rather more of an evening type than a morning type	SLIGHT chance of dozing	SLIGHT chance of dozing	Would NEVER doze	Would NEVER doze	SLIGHT chance of dozing	Would NEVER doze	Would NEVER doze	Would NEVER doze	Well	NA	NA	NA	NA	Theft	AM	Target Absent	IM_03dCC55COo8lZxX	present	incorrect	0.3	0	1	No	37	No	No	No	No	No	No
220	Male	22:30:00	07:00:00	6	0	3 - Awake but relaxed; responsive but not fully alert	NA	Yes	3 - Awake, but relaxed; responsive but not fully alert	5:00 AM - 6:30 AM	Very Tired	10:15 PM - 12:45 AM	10:00 AM - 5:00 PM	Rather more of a morning type than an evening type	SLIGHT chance of dozing	MODERATE chance of dozing	SLIGHT chance of dozing	MODERATE chance of dozing	HIGH chance of dozing	Would NEVER doze	SLIGHT chance of dozing	Would NEVER doze	Fairly well	NA	NA	NA	NA	Theft	AM	Target Absent	Not Present	absent	correct	0.4	0	0	No	19	No	No	No	No	No	No
221	Female	22:00:00	06:00:00	8	0	2 - Functioning at high levels, but not fully alert	NA	Yes	3 - Awake, but relaxed; responsive but not fully alert	7:45 AM - 9:45 AM	Fairly Refreshed	9:00 PM - 10:15 PM	10:00 AM - 5:00 PM	Definitely a morning type	SLIGHT chance of dozing	SLIGHT chance of dozing	Would NEVER doze	SLIGHT chance of dozing	MODERATE chance of dozing	Would NEVER doze	Would NEVER doze	Would NEVER doze	Fairly well	NA	NA	NA	NA	Theft	AM	Target Absent	IM_6yYmewoeehS5kvr	present	incorrect	0.5	0	1	No	37	No	No	No	No	No	No
222	Female	22:00:00	06:00:00	7	30	2 - Functioning at high levels, but not fully alert	NA	Yes	2 - Functioning at high levels, but not fully alert	7:45 AM - 9:45 AM	Fairly Tired	8:00 PM - 9:00 PM	10:00 AM - 5:00 PM	Rather more of a morning type than an evening type	Would Never doze	MODERATE chance of dozing	Would NEVER doze	MODERATE chance of dozing	SLIGHT chance of dozing	Would NEVER doze	Would NEVER doze	Would NEVER doze	Fairly well	NA	NA	NA	NA	Theft	AM	Target Present	Not Present	absent	Incorrect	0.5	0	0	No	33	No	No	No	No	No	No
223	Female	22:00:00	04:30:00	6	30	2 - Functioning at high levels, but not fully alert	NA	No	2 - Functioning at high levels, but not fully alert	5:00 AM - 6:30 AM	Fairly Refreshed	12:45 AM - 2:00 AM	8:00 AM - 10:00 AM	Definitely a morning type	SLIGHT chance of dozing	SLIGHT chance of dozing	SLIGHT chance of dozing	MODERATE chance of dozing	HIGH chance of dozing	Would NEVER doze	Would NEVER doze	SLIGHT chance of dozing	Fairly well	NA	NA	NA	NA	Theft	AM	Target Absent	IM_29Jh2CaOO7h62ZT	present	incorrect	0.5	0	1	No	36	No	No	No	No	No	No
224	Female	00:00:00	07:30:00	7	30	2 - Functioning at high levels, but not fully alert	NA	No	2 - Functioning at high levels, but not fully alert	7:45 AM - 9:45 AM	Fairly Tired	10:15 PM - 12:45 AM	5:00 PM - 10:00 PM	Rather more of a morning type than an evening type	SLIGHT chance of dozing	SLIGHT chance of dozing	Would NEVER doze	SLIGHT chance of dozing	SLIGHT chance of dozing	Would NEVER doze	MODERATE chance of dozing	Would NEVER doze	Well	NA	NA	NA	NA	Theft	AM	Target Absent	Not Present	absent	correct	0.9	0	0	No	29	No	No	No	No	No	No
225	Female	23:00:00	07:00:00	8	0	1 - Feeling active, vital, alert, or wide awake	NA	No	1 - Feeling active, vital, alert, or wide awake	6:30 AM - 7:45 AM	Fairly Refreshed	10:15 PM - 12:45 AM	5:00 PM - 10:00 PM	Rather more of an evening type than a morning type	SLIGHT chance of dozing	SLIGHT chance of dozing	SLIGHT chance of dozing	SLIGHT chance of dozing	MODERATE chance of dozing	Would NEVER doze	Would NEVER doze	Would NEVER doze	Well	NA	NA	NA	NA	Theft	AM	Target Present	IM_1M8Qk0kOhXOarL7	present	correct	0.7	1	0	No	38	No	No	No	No	No	No
226	Male	23:00:00	07:30:00	8	30	3 - Awake but relaxed; responsive but not fully alert	NA	Yes	3 - Awake, but relaxed; responsive but not fully alert	6:30 AM - 7:45 AM	Fairly Refreshed	10:15 PM - 12:45 AM	5:00 PM - 10:00 PM	Rather more of an evening type than a morning type	Would Never doze	MODERATE chance of dozing	Would NEVER doze	SLIGHT chance of dozing	SLIGHT chance of dozing	Would NEVER doze	Would NEVER doze	Would NEVER doze	Well	NA	NA	NA	NA	Theft	AM	Target Present	IM_1M8Qk0kOhXOarL7	present	correct	0.9	1	0	No	24	No	No	No	No	No	No
228	Female	23:00:00	08:00:00	9	0	3 - Awake but relaxed; responsive but not fully alert	NA	No	3 - Awake, but relaxed; responsive but not fully alert	9:45 AM - 11:00 AM	Fairly Refreshed	9:00 PM - 10:15 PM	10:00 AM - 5:00 PM	Rather more of a morning type than an evening type	SLIGHT chance of dozing	SLIGHT chance of dozing	Would NEVER doze	Would NEVER doze	Would NEVER doze	Would NEVER doze	Would NEVER doze	Would NEVER doze	Fairly well	NA	NA	NA	NA	Theft	AM	Target Present	IM_1M8Qk0kOhXOarL7	present	correct	1	1	0	No	38	No	No	No	No	No	No
229	Female	23:00:00	07:00:00	8	0	2 - Functioning at high levels, but not fully alert	NA	No	2 - Functioning at high levels, but not fully alert	7:45 AM - 9:45 AM	Fairly Refreshed	9:00 PM - 10:15 PM	10:00 AM - 5:00 PM	Rather more of a morning type than an evening type	MODERATE chance of dozing	HIGH chance of dozing	Would NEVER doze	MODERATE chance of dozing	MODERATE chance of dozing	Would NEVER doze	Would NEVER doze	Would NEVER doze	Fairly badly	NA	NA	NA	NA	Theft	AM	Target Absent	IM_3kG67sX8KpuCgG9	present	incorrect	0.1	0	1	No	20	No	No	No	No	No	No
230	Male	01:30:00	08:30:00	6	0	3 - Awake but relaxed; responsive but not fully alert	NA	No	3 - Awake, but relaxed; responsive but not fully alert	9:45 AM - 11:00 AM	Fairly Tired	12:45 AM - 2:00 AM	8:00 AM - 10:00 AM	Rather more of an evening type than a morning type	MODERATE chance of dozing	HIGH chance of dozing	MODERATE chance of dozing	MODERATE chance of dozing	SLIGHT chance of dozing	Would NEVER doze	SLIGHT chance of dozing	MODERATE chance of dozing	Fairly badly	NA	NA	NA	NA	Theft	AM	Target Absent	IM_8IJJl161dmhIbM9	present	incorrect	0.5	0	1	No	32	No	No	No	No	No	No
231	Male	22:00:00	06:00:00	8	0	3 - Awake but relaxed; responsive but not fully alert	NA	Yes	2 - Functioning at high levels, but not fully alert	9:45 AM - 11:00 AM	Fairly Tired	9:00 PM - 10:15 PM	10:00 AM - 5:00 PM	Rather more of an evening type than a morning type	SLIGHT chance of dozing	MODERATE chance of dozing	Would NEVER doze	MODERATE chance of dozing	HIGH chance of dozing	Would NEVER doze	SLIGHT chance of dozing	Would NEVER doze	Fairly badly	NA	NA	NA	NA	Theft	AM	Target Present	IM_1M8Qk0kOhXOarL7	present	correct	0.9	1	0	No	25	No	No	No	No	No	No
232	Female	00:30:00	08:30:00	8	0	3 - Awake but relaxed; responsive but not fully alert	NA	No	2 - Functioning at high levels, but not fully alert	7:45 AM - 9:45 AM	Fairly Tired	10:15 PM - 12:45 AM	10:00 AM - 5:00 PM	Rather more of a morning type than an evening type	SLIGHT chance of dozing	SLIGHT chance of dozing	Would NEVER doze	Would NEVER doze	SLIGHT chance of dozing	Would NEVER doze	Would NEVER doze	Would NEVER doze	Well	NA	NA	NA	NA	Theft	AM	Target Present	IM_1M8Qk0kOhXOarL7	present	correct	0.8	1	0	No	24	No	No	No	No	No	No
233	Female	01:00:00	09:30:00	6	10	4 - Somewhat foggy, let down	NA	Yes	5 - Foggy; losing interest in remaining awake; slowed down	9:45 AM - 11:00 AM	Very Tired	9:00 PM - 10:15 PM	10:00 AM - 5:00 PM	Rather more of a morning type than an evening type	SLIGHT chance of dozing	MODERATE chance of dozing	Would NEVER doze	SLIGHT chance of dozing	SLIGHT chance of dozing	Would NEVER doze	SLIGHT chance of dozing	Would NEVER doze	Badly	NA	NA	NA	NA	Theft	AM	Target Absent	Not Present	absent	correct	0.9	0	0	No	29	No	No	No	No	No	No
234	Female	00:00:00	08:30:00	8	30	1 - Feeling active, vital, alert, or wide awake	NA	No	1 - Feeling active, vital, alert, or wide awake	7:45 AM - 9:45 AM	Fairly Refreshed	12:45 AM - 2:00 AM	10:00 AM - 5:00 PM	Rather more of an evening type than a morning type	SLIGHT chance of dozing	SLIGHT chance of dozing	Would NEVER doze	MODERATE chance of dozing	MODERATE chance of dozing	Would NEVER doze	Would NEVER doze	Would NEVER doze	Very well	NA	NA	NA	NA	Theft	AM	Target Absent	IM_5cNYIalDTwYeGCp	present	incorrect	0.8	0	1	No	20	No	No	No	No	No	No
235	Male	22:30:00	06:30:00	6	0	1 - Feeling active, vital, alert, or wide awake	NA	No	1 - Feeling active, vital, alert, or wide awake	7:45 AM - 9:45 AM	Fairly Refreshed	10:15 PM - 12:45 AM	10:00 AM - 5:00 PM	Rather more of an evening type than a morning type	SLIGHT chance of dozing	SLIGHT chance of dozing	SLIGHT chance of dozing	SLIGHT chance of dozing	MODERATE chance of dozing	Would NEVER doze	SLIGHT chance of dozing	SLIGHT chance of dozing	Fairly well	NA	NA	NA	NA	Theft	AM	Target Present	IM_1M8Qk0kOhXOarL7	present	correct	1	1	0	No	28	No	No	No	No	No	No
236	Female	22:00:00	06:00:00	8	0	3 - Awake but relaxed; responsive but not fully alert	NA	Yes	3 - Awake, but relaxed; responsive but not fully alert	6:30 AM - 7:45 AM	Fairly Tired	8:00 PM - 9:00 PM	10:00 AM - 5:00 PM	Rather more of a morning type than an evening type	MODERATE chance of dozing	MODERATE chance of dozing	Would NEVER doze	MODERATE chance of dozing	MODERATE chance of dozing	Would NEVER doze	SLIGHT chance of dozing	Would NEVER doze	Well	NA	NA	NA	NA	Theft	AM	Target Present	IM_1M8Qk0kOhXOarL7	present	correct	0.8	1	0	No	32	No	No	No	No	No	No
237	Male	22:30:00	07:00:00	8	30	3 - Awake but relaxed; responsive but not fully alert	NA	Yes	2 - Functioning at high levels, but not fully alert	6:30 AM - 7:45 AM	Fairly Refreshed	10:15 PM - 12:45 AM	10:00 AM - 5:00 PM	Rather more of an evening type than a morning type	MODERATE chance of dozing	HIGH chance of dozing	SLIGHT chance of dozing	SLIGHT chance of dozing	HIGH chance of dozing	Would NEVER doze	Would NEVER doze	Would NEVER doze	Fairly well	NA	NA	NA	NA	Theft	AM	Target Present	IM_1M8Qk0kOhXOarL7	present	correct	0.9	1	0	No	33	No	No	No	No	No	No
238	Female	02:00:00	10:00:00	8	0	3 - Awake but relaxed; responsive but not fully alert	NA	Yes	3 - Awake, but relaxed; responsive but not fully alert	9:45 AM - 11:00 AM	Fairly Tired	8:00 PM - 9:00 PM	10:00 AM - 5:00 PM	Definitely and evening type	Would Never doze	Would NEVER doze	Would NEVER doze	Would NEVER doze	HIGH chance of dozing	Would NEVER doze	Would NEVER doze	Would NEVER doze	Fairly badly	NA	NA	NA	NA	Theft	AM	Target Present	IM_1M8Qk0kOhXOarL7	present	correct	0.3	1	0	No	28	No	No	No	No	No	No
239	Male	23:30:00	06:30:00	7	0	1 - Feeling active, vital, alert, or wide awake	NA	No	1 - Feeling active, vital, alert, or wide awake	6:30 AM - 7:45 AM	Fairly Refreshed	10:15 PM - 12:45 AM	8:00 AM - 10:00 AM	Rather more of a morning type than an evening type	SLIGHT chance of dozing	SLIGHT chance of dozing	Would NEVER doze	MODERATE chance of dozing	MODERATE chance of dozing	Would NEVER doze	Would NEVER doze	Would NEVER doze	Well	NA	NA	NA	NA	Theft	AM	Target Present	Not Present	absent	Incorrect	0.7	0	0	No	23	No	No	No	No	No	No
240	Female	22:30:00	06:00:00	7	30	2 - Functioning at high levels, but not fully alert	NA	Yes	2 - Functioning at high levels, but not fully alert	7:45 AM - 9:45 AM	Fairly Refreshed	9:00 PM - 10:15 PM	10:00 AM - 5:00 PM	Rather more of a morning type than an evening type	MODERATE chance of dozing	SLIGHT chance of dozing	MODERATE chance of dozing	HIGH chance of dozing	HIGH chance of dozing	Would NEVER doze	MODERATE chance of dozing	SLIGHT chance of dozing	Fairly badly	NA	NA	NA	NA	Theft	AM	Target Absent	Not Present	absent	correct	0.6	0	0	No	30	No	No	No	No	No	No
241	Male	00:30:00	05:30:00	5	0	3 - Awake but relaxed; responsive but not fully alert	NA	No	3 - Awake, but relaxed; responsive but not fully alert	7:45 AM - 9:45 AM	Very Tired	10:15 PM - 12:45 AM	10:00 AM - 5:00 PM	Rather more of an evening type than a morning type	MODERATE chance of dozing	MODERATE chance of dozing	SLIGHT chance of dozing	MODERATE chance of dozing	HIGH chance of dozing	Would NEVER doze	SLIGHT chance of dozing	SLIGHT chance of dozing	Fairly well	NA	NA	NA	NA	Theft	AM	Target Present	IM_1M8Qk0kOhXOarL7	present	correct	1	1	0	No	36	No	No	No	No	No	No
242	Female	00:00:00	07:00:00	7	0	1 - Feeling active, vital, alert, or wide awake	NA	No	3 - Awake, but relaxed; responsive but not fully alert	9:45 AM - 11:00 AM	Very Tired	8:00 PM - 9:00 PM	10:00 AM - 5:00 PM	Rather more of an evening type than a morning type	SLIGHT chance of dozing	HIGH chance of dozing	Would NEVER doze	Would NEVER doze	MODERATE chance of dozing	Would NEVER doze	Would NEVER doze	Would NEVER doze	Fairly well	NA	NA	NA	NA	Theft	AM	Target Present	Not Present	absent	Incorrect	0.6	0	0	No	35	No	No	No	No	No	No
243	Female	00:00:00	08:00:00	7	30	1 - Feeling active, vital, alert, or wide awake	NA	No	1 - Feeling active, vital, alert, or wide awake	7:45 AM - 9:45 AM	Fairly Refreshed	10:15 PM - 12:45 AM	10:00 AM - 5:00 PM	Rather more of an evening type than a morning type	Would Never doze	SLIGHT chance of dozing	Would NEVER doze	SLIGHT chance of dozing	SLIGHT chance of dozing	Would NEVER doze	Would NEVER doze	Would NEVER doze	Very well	NA	NA	NA	NA	Theft	AM	Target Absent	Not Present	absent	correct	0.7	0	0	No	30	No	No	No	No	No	No
244	Female	00:00:00	08:00:00	8	0	2 - Functioning at high levels, but not fully alert	NA	No	2 - Functioning at high levels, but not fully alert	7:45 AM - 9:45 AM	Fairly Tired	10:15 PM - 12:45 AM	8:00 AM - 10:00 AM	Definitely a morning type	Would Never doze	Would NEVER doze	Would NEVER doze	Would NEVER doze	Would NEVER doze	Would NEVER doze	Would NEVER doze	Would NEVER doze	Well	NA	NA	NA	NA	Theft	AM	Target Present	IM_1M8Qk0kOhXOarL7	present	correct	1	1	0	No	34	No	No	No	No	No	No
245	Female	01:00:00	09:30:00	8	0	2 - Functioning at high levels, but not fully alert	NA	No	2 - Functioning at high levels, but not fully alert	7:45 AM - 9:45 AM	Fairly Refreshed	10:15 PM - 12:45 AM	10:00 AM - 5:00 PM	Rather more of a morning type than an evening type	MODERATE chance of dozing	Would NEVER doze	Would NEVER doze	SLIGHT chance of dozing	SLIGHT chance of dozing	Would NEVER doze	SLIGHT chance of dozing	Would NEVER doze	Very well	NA	NA	NA	NA	Theft	AM	Target Absent	IM_03uWQ9f3zsPSww5	present	incorrect	0.8	0	1	No	24	No	No	No	No	No	No
246	Female	00:30:00	08:00:00	7	30	3 - Awake but relaxed; responsive but not fully alert	NA	No	3 - Awake, but relaxed; responsive but not fully alert	6:30 AM - 7:45 AM	Very Tired	12:45 AM - 2:00 AM	5:00 PM - 10:00 PM	Rather more of a morning type than an evening type	MODERATE chance of dozing	Would NEVER doze	MODERATE chance of dozing	Would NEVER doze	HIGH chance of dozing	Would NEVER doze	SLIGHT chance of dozing	Would NEVER doze	Fairly well	NA	NA	NA	NA	Theft	AM	Target Present	IM_1M8Qk0kOhXOarL7	present	correct	1	1	0	No	22	No	No	No	No	No	No
247	Male	00:00:00	08:30:00	8	30	1 - Feeling active, vital, alert, or wide awake	NA	Yes	1 - Feeling active, vital, alert, or wide awake	6:30 AM - 7:45 AM	Fairly Refreshed	10:15 PM - 12:45 AM	10:00 AM - 5:00 PM	Rather more of a morning type than an evening type	SLIGHT chance of dozing	SLIGHT chance of dozing	MODERATE chance of dozing	MODERATE chance of dozing	HIGH chance of dozing	Would NEVER doze	SLIGHT chance of dozing	Would NEVER doze	Fairly well	NA	NA	NA	NA	Theft	AM	Target Absent	Not Present	absent	correct	0.7	0	0	No	31	No	No	No	No	No	No
248	Female	22:00:00	06:30:00	8	0	2 - Functioning at high levels, but not fully alert	NA	Yes	2 - Functioning at high levels, but not fully alert	6:30 AM - 7:45 AM	Fairly Tired	9:00 PM - 10:15 PM	10:00 AM - 5:00 PM	Definitely a morning type	SLIGHT chance of dozing	SLIGHT chance of dozing	Would NEVER doze	SLIGHT chance of dozing	MODERATE chance of dozing	Would NEVER doze	SLIGHT chance of dozing	Would NEVER doze	Fairly well	NA	NA	NA	NA	Theft	AM	Target Absent	Not Present	absent	correct	0.6	0	0	No	23	No	No	No	No	No	No
249	Female	23:30:00	05:30:00	6	0	2 - Functioning at high levels, but not fully alert	NA	Yes	2 - Functioning at high levels, but not fully alert	7:45 AM - 9:45 AM	Very Tired	9:00 PM - 10:15 PM	10:00 AM - 5:00 PM	Rather more of an evening type than a morning type	HIGH chance of dozing	HIGH chance of dozing	SLIGHT chance of dozing	SLIGHT chance of dozing	HIGH chance of dozing	SLIGHT chance of dozing	SLIGHT chance of dozing	Would NEVER doze	Fairly well	NA	NA	NA	NA	Theft	AM	Target Absent	Not Present	absent	correct	0.8	0	0	No	28	No	No	No	No	No	No
250	Male	02:00:00	06:00:00	4	0	1 - Feeling active, vital, alert, or wide awake	NA	Yes	1 - Feeling active, vital, alert, or wide awake	5:00 AM - 6:30 AM	Fairly Refreshed	2:00 AM - 3:00 AM	10:00 AM - 5:00 PM	Definitely and evening type	SLIGHT chance of dozing	SLIGHT chance of dozing	Would NEVER doze	SLIGHT chance of dozing	SLIGHT chance of dozing	Would NEVER doze	Would NEVER doze	Would NEVER doze	Fairly well	NA	NA	NA	NA	Theft	AM	Target Present	IM_1M8Qk0kOhXOarL7	present	correct	0.6	1	0	No	33	No	No	No	No	No	No
251	Female	02:30:00	07:30:00	5	0	2 - Functioning at high levels, but not fully alert	NA	No	2 - Functioning at high levels, but not fully alert	7:45 AM - 9:45 AM	Fairly Tired	12:45 AM - 2:00 AM	5:00 PM - 10:00 PM	Rather more of an evening type than a morning type	MODERATE chance of dozing	SLIGHT chance of dozing	Would NEVER doze	HIGH chance of dozing	HIGH chance of dozing	Would NEVER doze	MODERATE chance of dozing	SLIGHT chance of dozing	Fairly badly	NA	NA	NA	NA	Theft	AM	Target Present	IM_1M8Qk0kOhXOarL7	present	correct	1	1	0	No	23	No	No	No	No	No	No
252	Male	00:30:00	08:00:00	7	30	3 - Awake but relaxed; responsive but not fully alert	NA	Yes	3 - Awake, but relaxed; responsive but not fully alert	7:45 AM - 9:45 AM	Very Tired	10:15 PM - 12:45 AM	10:00 AM - 5:00 PM	Definitely and evening type	Would Never doze	SLIGHT chance of dozing	Would NEVER doze	SLIGHT chance of dozing	HIGH chance of dozing	Would NEVER doze	Would NEVER doze	Would NEVER doze	Fairly well	NA	NA	NA	NA	Theft	AM	Target Present	IM_1M8Qk0kOhXOarL7	present	correct	1	1	0	No	28	No	No	No	No	No	No
253	Male	21:00:00	07:00:00	9	0	1 - Feeling active, vital, alert, or wide awake	NA	Yes	1 - Feeling active, vital, alert, or wide awake	7:45 AM - 9:45 AM	Fairly Tired	10:15 PM - 12:45 AM	8:00 AM - 10:00 AM	Definitely a morning type	SLIGHT chance of dozing	SLIGHT chance of dozing	Would NEVER doze	MODERATE chance of dozing	SLIGHT chance of dozing	Would NEVER doze	Would NEVER doze	Would NEVER doze	Well	NA	NA	NA	NA	Theft	AM	Target Absent	IM_a4oCv8RpJDfncOx	present	incorrect	0.6	0	1	No	22	No	No	No	No	No	No
255	Female	21:00:00	07:00:00	9	30	2 - Functioning at high levels, but not fully alert	NA	Yes	2 - Functioning at high levels, but not fully alert	5:00 AM - 6:30 AM	Fairly Tired	8:00 PM - 9:00 PM	8:00 AM - 10:00 AM	Definitely a morning type	SLIGHT chance of dozing	SLIGHT chance of dozing	Would NEVER doze	SLIGHT chance of dozing	MODERATE chance of dozing	Would NEVER doze	Would NEVER doze	Would NEVER doze	Fairly well	NA	NA	NA	NA	Theft	AM	Target Absent	Not Present	absent	correct	0.9	0	0	No	36	No	No	No	No	No	No
256	Female	22:00:00	06:30:00	8	30	2 - Functioning at high levels, but not fully alert	NA	Yes	2 - Functioning at high levels, but not fully alert	7:45 AM - 9:45 AM	Fairly Refreshed	9:00 PM - 10:15 PM	10:00 AM - 5:00 PM	Rather more of a morning type than an evening type	SLIGHT chance of dozing	Would NEVER doze	Would NEVER doze	SLIGHT chance of dozing	SLIGHT chance of dozing	Would NEVER doze	Would NEVER doze	Would NEVER doze	Fairly well	NA	NA	NA	NA	Theft	AM	Target Present	IM_1M8Qk0kOhXOarL7	present	correct	0.8	1	0	No	33	No	No	No	No	No	No
257	Male	00:30:00	08:00:00	7	50	3 - Awake but relaxed; responsive but not fully alert	NA	No	3 - Awake, but relaxed; responsive but not fully alert	6:30 AM - 7:45 AM	Fairly Tired	10:15 PM - 12:45 AM	10:00 AM - 5:00 PM	Rather more of an evening type than a morning type	MODERATE chance of dozing	SLIGHT chance of dozing	SLIGHT chance of dozing	SLIGHT chance of dozing	MODERATE chance of dozing	Would NEVER doze	SLIGHT chance of dozing	Would NEVER doze	Fairly well	NA	NA	NA	NA	Theft	AM	Target Present	IM_1M8Qk0kOhXOarL7	present	correct	0.8	1	0	No	34	No	No	No	No	No	No
258	Male	21:00:00	06:00:00	8	30	2 - Functioning at high levels, but not fully alert	NA	No	2 - Functioning at high levels, but not fully alert	6:30 AM - 7:45 AM	Fairly Refreshed	10:15 PM - 12:45 AM	8:00 AM - 10:00 AM	Definitely a morning type	Would Never doze	SLIGHT chance of dozing	Would NEVER doze	HIGH chance of dozing	HIGH chance of dozing	Would NEVER doze	SLIGHT chance of dozing	SLIGHT chance of dozing	Fairly well	NA	NA	NA	NA	Theft	AM	Target Present	IM_1M8Qk0kOhXOarL7	present	correct	0.7	1	0	No	33	No	No	No	No	No	No
259	Female	23:30:00	06:00:00	6	5	2 - Functioning at high levels, but not fully alert	NA	No	1 - Feeling active, vital, alert, or wide awake	9:45 AM - 11:00 AM	Fairly Tired	10:15 PM - 12:45 AM	5:00 PM - 10:00 PM	Rather more of an evening type than a morning type	Would Never doze	Would NEVER doze	Would NEVER doze	SLIGHT chance of dozing	SLIGHT chance of dozing	Would NEVER doze	Would NEVER doze	Would NEVER doze	Well	NA	NA	NA	NA	Theft	AM	Target Present	IM_1M8Qk0kOhXOarL7	present	correct	0.9	1	0	No	33	No	No	No	No	No	No
260	Female	02:00:00	07:00:00	5	0	2 - Functioning at high levels, but not fully alert	NA	Yes	2 - Functioning at high levels, but not fully alert	9:45 AM - 11:00 AM	Very Tired	10:15 PM - 12:45 AM	5:00 PM - 10:00 PM	Rather more of an evening type than a morning type	SLIGHT chance of dozing	SLIGHT chance of dozing	SLIGHT chance of dozing	HIGH chance of dozing	HIGH chance of dozing	SLIGHT chance of dozing	SLIGHT chance of dozing	Would NEVER doze	Fairly well	NA	NA	NA	NA	Theft	AM	Target Present	Not Present	absent	Incorrect	0.5	0	0	No	38	No	No	No	No	No	No
261	Female	01:30:00	04:30:00	2	50	2 - Functioning at high levels, but not fully alert	NA	Yes	2 - Functioning at high levels, but not fully alert	7:45 AM - 9:45 AM	Fairly Tired	8:00 PM - 9:00 PM	10:00 AM - 5:00 PM	Rather more of an evening type than a morning type	HIGH chance of dozing	MODERATE chance of dozing	HIGH chance of dozing	HIGH chance of dozing	MODERATE chance of dozing	SLIGHT chance of dozing	SLIGHT chance of dozing	Would NEVER doze	Fairly badly	NA	NA	NA	NA	Theft	AM	Target Absent	Not Present	absent	correct	0.7	0	0	No	29	No	No	No	No	No	No
262	Female	23:30:00	07:00:00	7	30	2 - Functioning at high levels, but not fully alert	NA	No	2 - Functioning at high levels, but not fully alert	6:30 AM - 7:45 AM	Fairly Tired	10:15 PM - 12:45 AM	5:00 PM - 10:00 PM	Definitely and evening type	SLIGHT chance of dozing	SLIGHT chance of dozing	Would NEVER doze	SLIGHT chance of dozing	SLIGHT chance of dozing	Would NEVER doze	MODERATE chance of dozing	Would NEVER doze	Fairly well	NA	NA	NA	NA	Theft	AM	Target Absent	Not Present	absent	correct	0.8	0	0	No	37	No	No	No	No	No	No
264	Female	23:30:00	07:00:00	7	30	1 - Feeling active, vital, alert, or wide awake	NA	Yes	1 - Feeling active, vital, alert, or wide awake	7:45 AM - 9:45 AM	Fairly Refreshed	9:00 PM - 10:15 PM	10:00 AM - 5:00 PM	Rather more of an evening type than a morning type	SLIGHT chance of dozing	Would NEVER doze	Would NEVER doze	Would NEVER doze	MODERATE chance of dozing	Would NEVER doze	Would NEVER doze	Would NEVER doze	Well	NA	NA	NA	NA	Theft	AM	Target Present	IM_5hjmFM3jo7XzsVf	present	incorrect	0.5	0	0	No	27	No	No	No	No	No	No
265	Female	01:00:00	06:00:00	5	15	1 - Feeling active, vital, alert, or wide awake	NA	Yes	2 - Functioning at high levels, but not fully alert	7:45 AM - 9:45 AM	Fairly Tired	10:15 PM - 12:45 AM	5:00 PM - 10:00 PM	Rather more of a morning type than an evening type	MODERATE chance of dozing	MODERATE chance of dozing	SLIGHT chance of dozing	SLIGHT chance of dozing	MODERATE chance of dozing	Would NEVER doze	SLIGHT chance of dozing	Would NEVER doze	Well	NA	NA	NA	NA	Theft	AM	Target Absent	IM_bBEJgejYHqCX7CJ	present	incorrect	0.1	0	1	No	23	No	No	No	No	No	No
266	Male	00:00:00	08:00:00	8	0	1 - Feeling active, vital, alert, or wide awake	NA	Yes	1 - Feeling active, vital, alert, or wide awake	6:30 AM - 7:45 AM	Fairly Tired	9:00 PM - 10:15 PM	10:00 AM - 5:00 PM	Rather more of a morning type than an evening type	Would Never doze	SLIGHT chance of dozing	Would NEVER doze	Would NEVER doze	SLIGHT chance of dozing	Would NEVER doze	Would NEVER doze	Would NEVER doze	Fairly well	NA	NA	NA	NA	Theft	AM	Target Absent	Not Present	absent	correct	0.2	0	0	No	26	No	No	No	No	No	No
267	Female	00:00:00	09:00:00	9	0	1 - Feeling active, vital, alert, or wide awake	NA	Yes	1 - Feeling active, vital, alert, or wide awake	7:45 AM - 9:45 AM	Fairly Tired	10:15 PM - 12:45 AM	10:00 AM - 5:00 PM	Definitely and evening type	SLIGHT chance of dozing	SLIGHT chance of dozing	Would NEVER doze	SLIGHT chance of dozing	MODERATE chance of dozing	Would NEVER doze	SLIGHT chance of dozing	Would NEVER doze	Well	NA	NA	NA	NA	Theft	AM	Target Present	IM_1M8Qk0kOhXOarL7	present	correct	0.5	1	0	No	34	No	No	No	No	No	No
268	Female	00:00:00	08:00:00	7	10	1 - Feeling active, vital, alert, or wide awake	NA	Yes	1 - Feeling active, vital, alert, or wide awake	7:45 AM - 9:45 AM	Fairly Refreshed	10:15 PM - 12:45 AM	5:00 PM - 10:00 PM	Definitely and evening type	SLIGHT chance of dozing	SLIGHT chance of dozing	SLIGHT chance of dozing	MODERATE chance of dozing	HIGH chance of dozing	Would NEVER doze	SLIGHT chance of dozing	Would NEVER doze	Well	NA	NA	NA	NA	Theft	AM	Target Present	IM_1M8Qk0kOhXOarL7	present	correct	0.8	1	0	No	40	No	No	No	No	No	No
269	Female	22:30:00	06:00:00	7	0	3 - Awake but relaxed; responsive but not fully alert	NA	Yes	2 - Functioning at high levels, but not fully alert	7:45 AM - 9:45 AM	Fairly Tired	8:00 PM - 9:00 PM	8:00 AM - 10:00 AM	Rather more of a morning type than an evening type	Would Never doze	Would NEVER doze	Would NEVER doze	Would NEVER doze	MODERATE chance of dozing	Would NEVER doze	Would NEVER doze	Would NEVER doze	Well	NA	NA	NA	NA	Theft	AM	Target Present	IM_1M8Qk0kOhXOarL7	present	correct	1	1	0	No	28	No	No	No	No	No	No
270	Male	00:00:00	06:30:00	6	30	1 - Feeling active, vital, alert, or wide awake	NA	No	1 - Feeling active, vital, alert, or wide awake	7:45 AM - 9:45 AM	Fairly Tired	10:15 PM - 12:45 AM	10:00 AM - 5:00 PM	Rather more of an evening type than a morning type	MODERATE chance of dozing	SLIGHT chance of dozing	Would NEVER doze	SLIGHT chance of dozing	MODERATE chance of dozing	Would NEVER doze	Would NEVER doze	Would NEVER doze	Well	NA	NA	NA	NA	Theft	AM	Target Present	IM_1M8Qk0kOhXOarL7	present	correct	0.9	1	0	No	25	No	No	No	No	No	No
271	Male	22:30:00	04:30:00	6	0	2 - Functioning at high levels, but not fully alert	NA	No	3 - Awake, but relaxed; responsive but not fully alert	6:30 AM - 7:45 AM	Fairly Refreshed	9:00 PM - 10:15 PM	8:00 AM - 10:00 AM	Definitely a morning type	SLIGHT chance of dozing	SLIGHT chance of dozing	SLIGHT chance of dozing	SLIGHT chance of dozing	MODERATE chance of dozing	Would NEVER doze	SLIGHT chance of dozing	Would NEVER doze	Fairly well	NA	NA	NA	NA	Theft	AM	Target Present	IM_1M8Qk0kOhXOarL7	present	correct	0.5	1	0	No	37	No	No	No	No	No	No
272	Female	23:00:00	06:00:00	8	0	3 - Awake but relaxed; responsive but not fully alert	NA	No	3 - Awake, but relaxed; responsive but not fully alert	6:30 AM - 7:45 AM	Fairly Tired	9:00 PM - 10:15 PM	10:00 AM - 5:00 PM	Rather more of an evening type than a morning type	SLIGHT chance of dozing	Would NEVER doze	HIGH chance of dozing	MODERATE chance of dozing	SLIGHT chance of dozing	Would NEVER doze	SLIGHT chance of dozing	Would NEVER doze	Well	NA	NA	NA	NA	Theft	AM	Target Absent	Not Present	absent	correct	0.7	0	0	No	24	No	No	No	No	No	No
273	Female	23:00:00	06:30:00	7	30	1 - Feeling active, vital, alert, or wide awake	NA	No	1 - Feeling active, vital, alert, or wide awake	6:30 AM - 7:45 AM	Fairly Refreshed	10:15 PM - 12:45 AM	10:00 AM - 5:00 PM	Rather more of an evening type than a morning type	SLIGHT chance of dozing	SLIGHT chance of dozing	Would NEVER doze	Would NEVER doze	MODERATE chance of dozing	Would NEVER doze	Would NEVER doze	Would NEVER doze	Well	NA	NA	NA	NA	Theft	AM	Target Present	IM_1M8Qk0kOhXOarL7	present	correct	0.8	1	0	No	27	No	No	No	No	No	No
274	Female	00:00:00	08:00:00	7	30	1 - Feeling active, vital, alert, or wide awake	NA	Yes	1 - Feeling active, vital, alert, or wide awake	11:00 AM - 12 NOON	Fairly Tired	12:45 AM - 2:00 AM	5:00 PM - 10:00 PM	Definitely and evening type	Would Never doze	Would NEVER doze	Would NEVER doze	Would NEVER doze	HIGH chance of dozing	Would NEVER doze	Would NEVER doze	Would NEVER doze	Fairly well	NA	NA	NA	NA	Theft	AM	Target Absent	Not Present	absent	correct	0.5	0	0	No	34	No	No	No	No	No	No
275	Male	23:00:00	06:30:00	7	0	2 - Functioning at high levels, but not fully alert	NA	Yes	1 - Feeling active, vital, alert, or wide awake	6:30 AM - 7:45 AM	Fairly Refreshed	9:00 PM - 10:15 PM	8:00 AM - 10:00 AM	Definitely a morning type	Would Never doze	Would NEVER doze	Would NEVER doze	Would NEVER doze	SLIGHT chance of dozing	Would NEVER doze	Would NEVER doze	Would NEVER doze	Very well	NA	NA	NA	NA	Theft	AM	Target Present	IM_1M8Qk0kOhXOarL7	present	correct	1	1	0	No	28	No	No	No	No	No	No
276	Female	23:00:00	08:30:00	6	0	3 - Awake but relaxed; responsive but not fully alert	NA	No	3 - Awake, but relaxed; responsive but not fully alert	7:45 AM - 9:45 AM	Fairly Tired	9:00 PM - 10:15 PM	10:00 AM - 5:00 PM	Rather more of an evening type than a morning type	Would Never doze	SLIGHT chance of dozing	Would NEVER doze	Would NEVER doze	SLIGHT chance of dozing	Would NEVER doze	Would NEVER doze	Would NEVER doze	Fairly well	NA	NA	NA	NA	Theft	AM	Target Absent	Not Present	absent	correct	0.8	0	0	No	36	No	No	No	No	No	No
277	Male	23:30:00	07:00:00	7	20	2 - Functioning at high levels, but not fully alert	NA	No	2 - Functioning at high levels, but not fully alert	6:30 AM - 7:45 AM	Fairly Refreshed	10:15 PM - 12:45 AM	10:00 AM - 5:00 PM	Rather more of a morning type than an evening type	SLIGHT chance of dozing	MODERATE chance of dozing	Would NEVER doze	MODERATE chance of dozing	MODERATE chance of dozing	Would NEVER doze	Would NEVER doze	Would NEVER doze	Well	NA	NA	NA	NA	Theft	AM	Target Present	IM_1M8Qk0kOhXOarL7	present	correct	1	1	0	No	24	No	No	No	No	No	No
278	Male	00:30:00	07:30:00	7	5	3 - Awake but relaxed; responsive but not fully alert	NA	No	3 - Awake, but relaxed; responsive but not fully alert	11:00 AM - 12 NOON	Fairly Tired	10:15 PM - 12:45 AM	10:00 AM - 5:00 PM	Definitely and evening type	Would Never doze	Would NEVER doze	Would NEVER doze	MODERATE chance of dozing	HIGH chance of dozing	Would NEVER doze	Would NEVER doze	Would NEVER doze	Fairly well	NA	NA	NA	NA	Theft	AM	Target Present	IM_1M8Qk0kOhXOarL7	present	correct	1	1	0	No	38	No	No	No	No	No	No
279	Female	22:30:00	06:00:00	7	0	1 - Feeling active, vital, alert, or wide awake	NA	Yes	1 - Feeling active, vital, alert, or wide awake	6:30 AM - 7:45 AM	Fairly Tired	10:15 PM - 12:45 AM	10:00 AM - 5:00 PM	Rather more of a morning type than an evening type	SLIGHT chance of dozing	SLIGHT chance of dozing	Would NEVER doze	Would NEVER doze	MODERATE chance of dozing	Would NEVER doze	MODERATE chance of dozing	Would NEVER doze	Fairly well	NA	NA	NA	NA	Theft	AM	Target Present	IM_1M8Qk0kOhXOarL7	present	correct	1	1	0	No	25	No	No	No	No	No	No
280	Male	02:30:00	08:30:00	5	30	3 - Awake but relaxed; responsive but not fully alert	NA	No	3 - Awake, but relaxed; responsive but not fully alert	9:45 AM - 11:00 AM	Fairly Tired	12:45 AM - 2:00 AM	10:00 AM - 5:00 PM	Rather more of an evening type than a morning type	MODERATE chance of dozing	SLIGHT chance of dozing	SLIGHT chance of dozing	SLIGHT chance of dozing	HIGH chance of dozing	Would NEVER doze	SLIGHT chance of dozing	Would NEVER doze	Fairly badly	NA	NA	NA	NA	Theft	AM	Target Present	IM_1M8Qk0kOhXOarL7	present	correct	0.6	1	0	No	21	No	No	No	No	No	No
281	Male	00:30:00	08:00:00	7	30	1 - Feeling active, vital, alert, or wide awake	NA	No	1 - Feeling active, vital, alert, or wide awake	7:45 AM - 9:45 AM	Fairly Refreshed	10:15 PM - 12:45 AM	10:00 AM - 5:00 PM	Rather more of a morning type than an evening type	Would Never doze	Would NEVER doze	Would NEVER doze	SLIGHT chance of dozing	SLIGHT chance of dozing	Would NEVER doze	Would NEVER doze	Would NEVER doze	Well	NA	NA	NA	NA	Theft	AM	Target Present	IM_1M8Qk0kOhXOarL7	present	correct	0.9	1	0	No	32	No	No	No	No	No	No
282	Female	23:30:00	06:30:00	7	0	2 - Functioning at high levels, but not fully alert	NA	Yes	2 - Functioning at high levels, but not fully alert	7:45 AM - 9:45 AM	Fairly Tired	10:15 PM - 12:45 AM	10:00 AM - 5:00 PM	Definitely and evening type	Would Never doze	SLIGHT chance of dozing	Would NEVER doze	SLIGHT chance of dozing	MODERATE chance of dozing	Would NEVER doze	Would NEVER doze	Would NEVER doze	Well	NA	NA	NA	NA	Theft	AM	Target Present	IM_1M8Qk0kOhXOarL7	present	correct	0.5	1	0	No	33	No	No	No	No	No	No
283	Male	00:00:00	04:00:00	4	0	4 - Somewhat foggy, let down	NA	Yes	4 - Somewhat foggy, let down	7:45 AM - 9:45 AM	Fairly Tired	8:00 PM - 9:00 PM	5:00 PM - 10:00 PM	Definitely and evening type	SLIGHT chance of dozing	SLIGHT chance of dozing	SLIGHT chance of dozing	SLIGHT chance of dozing	MODERATE chance of dozing	Would NEVER doze	SLIGHT chance of dozing	Would NEVER doze	Fairly well	NA	NA	NA	NA	Theft	AM	Target Absent	IM_25CoP7zAuY7oFWB	present	incorrect	0.6	0	1	No	33	No	No	No	No	No	No
284	Female	23:30:00	07:30:00	7	30	3 - Awake but relaxed; responsive but not fully alert	NA	Yes	3 - Awake, but relaxed; responsive but not fully alert	9:45 AM - 11:00 AM	Fairly Tired	10:15 PM - 12:45 AM	10:00 AM - 5:00 PM	Rather more of an evening type than a morning type	SLIGHT chance of dozing	SLIGHT chance of dozing	Would NEVER doze	SLIGHT chance of dozing	SLIGHT chance of dozing	Would NEVER doze	Would NEVER doze	Would NEVER doze	Fairly well	NA	NA	NA	NA	Theft	AM	Target Present	IM_1M8Qk0kOhXOarL7	present	correct	0.8	1	0	No	33	No	No	No	No	No	No
285	Female	22:00:00	05:00:00	7	0	1 - Feeling active, vital, alert, or wide awake	NA	Yes	1 - Feeling active, vital, alert, or wide awake	6:30 AM - 7:45 AM	Very Refreshed	9:00 PM - 10:15 PM	10:00 AM - 5:00 PM	Rather more of a morning type than an evening type	SLIGHT chance of dozing	MODERATE chance of dozing	Would NEVER doze	Would NEVER doze	Would NEVER doze	Would NEVER doze	Would NEVER doze	Would NEVER doze	Well	NA	NA	NA	NA	Theft	AM	Target Present	IM_1M8Qk0kOhXOarL7	present	correct	0.9	1	0	No	25	No	No	No	No	No	No
286	Female	00:00:00	06:30:00	6	30	3 - Awake but relaxed; responsive but not fully alert	NA	Yes	3 - Awake, but relaxed; responsive but not fully alert	7:45 AM - 9:45 AM	Fairly Refreshed	10:15 PM - 12:45 AM	5:00 PM - 10:00 PM	Rather more of an evening type than a morning type	MODERATE chance of dozing	SLIGHT chance of dozing	Would NEVER doze	HIGH chance of dozing	MODERATE chance of dozing	Would NEVER doze	Would NEVER doze	Would NEVER doze	Fairly well	NA	NA	NA	NA	Theft	AM	Target Absent	Not Present	absent	correct	1	0	0	No	34	No	No	No	No	No	No
287	Male	21:00:00	06:00:00	6	45	3 - Awake but relaxed; responsive but not fully alert	NA	No	3 - Awake, but relaxed; responsive but not fully alert	7:45 AM - 9:45 AM	Fairly Tired	8:00 PM - 9:00 PM	10:00 AM - 5:00 PM	Definitely and evening type	Would Never doze	Would NEVER doze	Would NEVER doze	Would NEVER doze	SLIGHT chance of dozing	Would NEVER doze	Would NEVER doze	Would NEVER doze	Fairly badly	NA	NA	NA	NA	Theft	AM	Target Absent	IM_dbd7rJVP1hyyOcB	present	incorrect	0.6	0	1	No	31	No	No	No	No	No	No
288	Female	00:00:00	07:30:00	7	30	3 - Awake but relaxed; responsive but not fully alert	NA	Yes	2 - Functioning at high levels, but not fully alert	7:45 AM - 9:45 AM	Fairly Tired	10:15 PM - 12:45 AM	10:00 AM - 5:00 PM	Rather more of an evening type than a morning type	SLIGHT chance of dozing	MODERATE chance of dozing	Would NEVER doze	SLIGHT chance of dozing	HIGH chance of dozing	Would NEVER doze	Would NEVER doze	Would NEVER doze	Fairly well	NA	NA	NA	NA	Theft	AM	Target Absent	Not Present	absent	correct	0.4	0	0	No	28	No	No	No	No	No	No
289	Female	01:30:00	07:00:00	5	30	3 - Awake but relaxed; responsive but not fully alert	NA	Yes	4 - Somewhat foggy, let down	11:00 AM - 12 NOON	Fairly Tired	2:00 AM - 3:00 AM	10:00 AM - 5:00 PM	Definitely and evening type	SLIGHT chance of dozing	Would NEVER doze	Would NEVER doze	HIGH chance of dozing	HIGH chance of dozing	Would NEVER doze	MODERATE chance of dozing	SLIGHT chance of dozing	Fairly well	NA	NA	NA	NA	Theft	AM	Target Present	Not Present	absent	Incorrect	0	0	0	No	23	No	No	No	No	No	No
290	Female	23:30:00	08:00:00	8	30	1 - Feeling active, vital, alert, or wide awake	NA	Yes	1 - Feeling active, vital, alert, or wide awake	6:30 AM - 7:45 AM	Fairly Tired	10:15 PM - 12:45 AM	5:00 PM - 10:00 PM	Rather more of an evening type than a morning type	SLIGHT chance of dozing	SLIGHT chance of dozing	SLIGHT chance of dozing	SLIGHT chance of dozing	MODERATE chance of dozing	Would NEVER doze	Would NEVER doze	Would NEVER doze	Well	NA	NA	NA	NA	Theft	AM	Target Present	IM_1M8Qk0kOhXOarL7	present	correct	0.3	1	0	No	28	No	No	No	No	No	No
291	Male	01:30:00	09:30:00	8	0	1 - Feeling active, vital, alert, or wide awake	NA	No	1 - Feeling active, vital, alert, or wide awake	6:30 AM - 7:45 AM	Fairly Refreshed	12:45 AM - 2:00 AM	10:00 AM - 5:00 PM	Rather more of a morning type than an evening type	HIGH chance of dozing	MODERATE chance of dozing	Would NEVER doze	MODERATE chance of dozing	MODERATE chance of dozing	Would NEVER doze	SLIGHT chance of dozing	Would NEVER doze	Well	NA	NA	NA	NA	Theft	AM	Target Present	IM_1M8Qk0kOhXOarL7	present	correct	0.9	1	0	No	23	No	No	No	No	No	No
292	Female	01:00:00	09:30:00	8	30	1 - Feeling active, vital, alert, or wide awake	NA	No	1 - Feeling active, vital, alert, or wide awake	7:45 AM - 9:45 AM	Fairly Tired	9:00 PM - 10:15 PM	10:00 AM - 5:00 PM	Rather more of an evening type than a morning type	SLIGHT chance of dozing	SLIGHT chance of dozing	Would NEVER doze	HIGH chance of dozing	MODERATE chance of dozing	Would NEVER doze	Would NEVER doze	SLIGHT chance of dozing	Well	NA	NA	NA	NA	Theft	AM	Target Present	IM_1M8Qk0kOhXOarL7	present	correct	0.8	1	0	No	32	No	No	No	No	No	No
293	Male	23:00:00	08:00:00	9	0	1 - Feeling active, vital, alert, or wide awake	NA	No	1 - Feeling active, vital, alert, or wide awake	6:30 AM - 7:45 AM	Fairly Tired	2:00 AM - 3:00 AM	5:00 PM - 10:00 PM	Definitely and evening type	SLIGHT chance of dozing	Would NEVER doze	Would NEVER doze	SLIGHT chance of dozing	SLIGHT chance of dozing	Would NEVER doze	Would NEVER doze	Would NEVER doze	Fairly badly	NA	NA	NA	NA	Theft	AM	Target Present	Not Present	absent	Incorrect	0.3	0	0	No	40	No	No	No	No	No	No
294	Male	23:30:00	05:00:00	5	0	2 - Functioning at high levels, but not fully alert	NA	No	2 - Functioning at high levels, but not fully alert	6:30 AM - 7:45 AM	Fairly Refreshed	10:15 PM - 12:45 AM	8:00 AM - 10:00 AM	Definitely a morning type	MODERATE chance of dozing	MODERATE chance of dozing	SLIGHT chance of dozing	HIGH chance of dozing	HIGH chance of dozing	Would NEVER doze	SLIGHT chance of dozing	Would NEVER doze	Fairly well	NA	NA	NA	NA	Theft	AM	Target Present	IM_1M8Qk0kOhXOarL7	present	correct	0.6	1	0	No	33	No	No	No	No	No	No
295	Female	00:00:00	07:00:00	7	0	2 - Functioning at high levels, but not fully alert	NA	Yes	2 - Functioning at high levels, but not fully alert	5:00 AM - 6:30 AM	Fairly Tired	9:00 PM - 10:15 PM	10:00 AM - 5:00 PM	Rather more of an evening type than a morning type	SLIGHT chance of dozing	MODERATE chance of dozing	Would NEVER doze	SLIGHT chance of dozing	HIGH chance of dozing	Would NEVER doze	SLIGHT chance of dozing	Would NEVER doze	Fairly well	NA	NA	NA	NA	Theft	AM	Target Absent	IM_8ukGeH1xhLbWRsF	present	incorrect	0.3	0	1	No	31	No	No	No	No	No	No
297	Male	00:00:00	07:30:00	7	0	2 - Functioning at high levels, but not fully alert	NA	No	1 - Feeling active, vital, alert, or wide awake	7:45 AM - 9:45 AM	Fairly Refreshed	12:45 AM - 2:00 AM	10:00 AM - 5:00 PM	Rather more of an evening type than a morning type	SLIGHT chance of dozing	SLIGHT chance of dozing	Would NEVER doze	Would NEVER doze	MODERATE chance of dozing	Would NEVER doze	Would NEVER doze	Would NEVER doze	Well	NA	NA	NA	NA	Theft	AM	Target Absent	Not Present	absent	correct	0.4	0	0	No	27	No	No	No	No	No	No
298	Female	23:00:00	08:00:00	9	10	1 - Feeling active, vital, alert, or wide awake	NA	No	1 - Feeling active, vital, alert, or wide awake	7:45 AM - 9:45 AM	Fairly Refreshed	8:00 PM - 9:00 PM	10:00 AM - 5:00 PM	Rather more of a morning type than an evening type	SLIGHT chance of dozing	MODERATE chance of dozing	Would NEVER doze	Would NEVER doze	MODERATE chance of dozing	Would NEVER doze	Would NEVER doze	Would NEVER doze	Well	NA	NA	NA	NA	Theft	AM	Target Absent	Not Present	absent	correct	0.8	0	0	No	35	No	No	No	No	No	No
299	Male	00:00:00	08:00:00	8	0	2 - Functioning at high levels, but not fully alert	NA	No	4 - Somewhat foggy, let down	7:45 AM - 9:45 AM	Fairly Refreshed	9:00 PM - 10:15 PM	10:00 AM - 5:00 PM	Rather more of a morning type than an evening type	SLIGHT chance of dozing	SLIGHT chance of dozing	SLIGHT chance of dozing	MODERATE chance of dozing	MODERATE chance of dozing	Would NEVER doze	Would NEVER doze	Would NEVER doze	Fairly badly	NA	NA	NA	NA	Theft	AM	Target Absent	IM_6m1Slbwhs1tYrbv	present	incorrect	0.5	0	1	No	24	No	No	No	No	No	No
300	Female	00:30:00	08:30:00	8	5	1 - Feeling active, vital, alert, or wide awake	NA	Yes	1 - Feeling active, vital, alert, or wide awake	7:45 AM - 9:45 AM	Fairly Tired	9:00 PM - 10:15 PM	10:00 AM - 5:00 PM	Definitely a morning type	MODERATE chance of dozing	MODERATE chance of dozing	SLIGHT chance of dozing	SLIGHT chance of dozing	HIGH chance of dozing	SLIGHT chance of dozing	SLIGHT chance of dozing	Would NEVER doze	Well	NA	NA	NA	NA	Theft	AM	Target Absent	Not Present	absent	correct	0.6	0	0	No	32	No	No	No	No	No	No
301	Male	22:00:00	05:00:00	6	45	3 - Awake but relaxed; responsive but not fully alert	NA	Yes	3 - Awake, but relaxed; responsive but not fully alert	6:30 AM - 7:45 AM	Fairly Tired	9:00 PM - 10:15 PM	8:00 AM - 10:00 AM	Definitely a morning type	HIGH chance of dozing	MODERATE chance of dozing	SLIGHT chance of dozing	SLIGHT chance of dozing	SLIGHT chance of dozing	Would NEVER doze	SLIGHT chance of dozing	Would NEVER doze	Fairly well	NA	NA	NA	NA	Theft	AM	Target Absent	Not Present	absent	correct	0.7	0	0	No	34	No	No	No	No	No	No
302	Female	23:30:00	07:00:00	6	30	3 - Awake but relaxed; responsive but not fully alert	NA	Yes	3 - Awake, but relaxed; responsive but not fully alert	7:45 AM - 9:45 AM	Very Tired	10:15 PM - 12:45 AM	10:00 AM - 5:00 PM	Rather more of a morning type than an evening type	MODERATE chance of dozing	MODERATE chance of dozing	Would NEVER doze	SLIGHT chance of dozing	HIGH chance of dozing	Would NEVER doze	Would NEVER doze	Would NEVER doze	Well	NA	NA	NA	NA	Theft	AM	Target Absent	Not Present	absent	correct	0.9	0	0	No	27	No	No	No	No	No	No
303	Male	22:30:00	05:30:00	7	0	1 - Feeling active, vital, alert, or wide awake	NA	Yes	1 - Feeling active, vital, alert, or wide awake	5:00 AM - 6:30 AM	Fairly Refreshed	9:00 PM - 10:15 PM	10:00 AM - 5:00 PM	Definitely a morning type	Would Never doze	SLIGHT chance of dozing	Would NEVER doze	MODERATE chance of dozing	HIGH chance of dozing	Would NEVER doze	Would NEVER doze	Would NEVER doze	Very well	NA	NA	NA	NA	Theft	AM	Target Absent	Not Present	absent	correct	0.8	0	0	No	36	No	No	No	No	No	No
304	Male	05:00:00	09:00:00	3	0	2 - Functioning at high levels, but not fully alert	NA	Yes	2 - Functioning at high levels, but not fully alert	9:45 AM - 11:00 AM	Fairly Refreshed	10:15 PM - 12:45 AM	10:00 AM - 5:00 PM	Rather more of an evening type than a morning type	Would Never doze	SLIGHT chance of dozing	SLIGHT chance of dozing	Would NEVER doze	MODERATE chance of dozing	Would NEVER doze	Would NEVER doze	Would NEVER doze	Fairly well	NA	NA	NA	NA	Theft	AM	Target Absent	Not Present	absent	correct	1	0	0	No	33	No	No	No	No	No	No
305	Male	00:00:00	07:00:00	7	0	2 - Functioning at high levels, but not fully alert	NA	Yes	2 - Functioning at high levels, but not fully alert	6:30 AM - 7:45 AM	Fairly Tired	8:00 PM - 9:00 PM	10:00 AM - 5:00 PM	Definitely and evening type	Would Never doze	SLIGHT chance of dozing	MODERATE chance of dozing	Would NEVER doze	HIGH chance of dozing	Would NEVER doze	SLIGHT chance of dozing	Would NEVER doze	Fairly well	NA	NA	NA	NA	Theft	AM	Target Present	IM_1M8Qk0kOhXOarL7	present	correct	0.8	1	0	No	38	No	No	No	No	No	No
306	Female	23:30:00	06:30:00	7	0	3 - Awake but relaxed; responsive but not fully alert	NA	No	3 - Awake, but relaxed; responsive but not fully alert	7:45 AM - 9:45 AM	Fairly Tired	8:00 PM - 9:00 PM	10:00 AM - 5:00 PM	Definitely and evening type	SLIGHT chance of dozing	MODERATE chance of dozing	Would NEVER doze	MODERATE chance of dozing	HIGH chance of dozing	Would NEVER doze	SLIGHT chance of dozing	Would NEVER doze	Fairly well	NA	NA	NA	NA	Theft	AM	Target Absent	Not Present	absent	correct	0.8	0	0	No	25	No	No	No	No	No	No
307	Female	23:00:00	07:30:00	8	30	2 - Functioning at high levels, but not fully alert	NA	Yes	2 - Functioning at high levels, but not fully alert	7:45 AM - 9:45 AM	Fairly Refreshed	10:15 PM - 12:45 AM	10:00 AM - 5:00 PM	Rather more of an evening type than a morning type	SLIGHT chance of dozing	MODERATE chance of dozing	Would NEVER doze	MODERATE chance of dozing	HIGH chance of dozing	Would NEVER doze	MODERATE chance of dozing	Would NEVER doze	Well	NA	NA	NA	NA	Theft	AM	Target Present	IM_1M8Qk0kOhXOarL7	present	correct	0.4	1	0	No	24	No	No	No	No	No	No
308	Female	03:00:00	09:00:00	6	0	3 - Awake but relaxed; responsive but not fully alert	NA	No	3 - Awake, but relaxed; responsive but not fully alert	7:45 AM - 9:45 AM	Fairly Tired	9:00 PM - 10:15 PM	10:00 AM - 5:00 PM	Rather more of an evening type than a morning type	MODERATE chance of dozing	HIGH chance of dozing	SLIGHT chance of dozing	SLIGHT chance of dozing	SLIGHT chance of dozing	Would NEVER doze	Would NEVER doze	Would NEVER doze	Fairly well	NA	NA	NA	NA	Theft	AM	Target Present	IM_1M8Qk0kOhXOarL7	present	correct	0.8	1	0	No	31	No	No	No	No	No	No
309	Female	23:00:00	09:00:00	10	0	1 - Feeling active, vital, alert, or wide awake	NA	No	1 - Feeling active, vital, alert, or wide awake	6:30 AM - 7:45 AM	Fairly Refreshed	10:15 PM - 12:45 AM	10:00 AM - 5:00 PM	Rather more of an evening type than a morning type	MODERATE chance of dozing	HIGH chance of dozing	Would NEVER doze	Would NEVER doze	MODERATE chance of dozing	Would NEVER doze	Would NEVER doze	Would NEVER doze	Very well	NA	NA	NA	NA	Theft	AM	Target Absent	IM_aeGZ1CC5R0EUE9T	present	incorrect	0.9	0	1	No	30	No	No	No	No	No	No
310	Male	00:30:00	07:00:00	6	30	1 - Feeling active, vital, alert, or wide awake	NA	No	1 - Feeling active, vital, alert, or wide awake	6:30 AM - 7:45 AM	Fairly Tired	10:15 PM - 12:45 AM	10:00 AM - 5:00 PM	Rather more of an evening type than a morning type	Would Never doze	SLIGHT chance of dozing	Would NEVER doze	Would NEVER doze	MODERATE chance of dozing	Would NEVER doze	Would NEVER doze	Would NEVER doze	Fairly well	NA	NA	NA	NA	Theft	AM	Target Absent	Not Present	absent	correct	0.5	0	0	No	38	No	No	No	No	No	No
311	Female	22:00:00	06:00:00	8	0	1 - Feeling active, vital, alert, or wide awake	NA	No	1 - Feeling active, vital, alert, or wide awake	7:45 AM - 9:45 AM	Fairly Refreshed	8:00 PM - 9:00 PM	8:00 AM - 10:00 AM	Definitely a morning type	SLIGHT chance of dozing	Would NEVER doze	SLIGHT chance of dozing	SLIGHT chance of dozing	HIGH chance of dozing	Would NEVER doze	SLIGHT chance of dozing	Would NEVER doze	Very well	NA	NA	NA	NA	Theft	AM	Target Absent	IM_8ukGeH1xhLbWRsF	present	incorrect	0.4	0	1	No	39	No	No	No	No	No	No
312	Female	23:30:00	04:00:00	4	30	3 - Awake but relaxed; responsive but not fully alert	NA	No	3 - Awake, but relaxed; responsive but not fully alert	11:00 AM - 12 NOON	Very Tired	9:00 PM - 10:15 PM	5:00 PM - 10:00 PM	Rather more of an evening type than a morning type	SLIGHT chance of dozing	SLIGHT chance of dozing	Would NEVER doze	SLIGHT chance of dozing	SLIGHT chance of dozing	Would NEVER doze	Would NEVER doze	Would NEVER doze	Fairly badly	NA	NA	NA	NA	Theft	AM	Target Absent	IM_5hjmFM3jo7XzsVf	present	incorrect	0.4	0	1	No	27	No	No	No	No	No	No
313	Female	21:00:00	10:00:00	13	0	3 - Awake but relaxed; responsive but not fully alert	NA	Yes	3 - Awake, but relaxed; responsive but not fully alert	9:45 AM - 11:00 AM	Fairly Tired	10:15 PM - 12:45 AM	10:00 AM - 5:00 PM	Rather more of an evening type than a morning type	HIGH chance of dozing	MODERATE chance of dozing	SLIGHT chance of dozing	SLIGHT chance of dozing	HIGH chance of dozing	Would NEVER doze	SLIGHT chance of dozing	SLIGHT chance of dozing	Badly	NA	NA	NA	NA	Theft	AM	Target Absent	Not Present	absent	correct	0.7	0	0	No	25	No	No	No	No	No	No
314	Female	21:00:00	07:00:00	10	0	1 - Feeling active, vital, alert, or wide awake	NA	No	1 - Feeling active, vital, alert, or wide awake	6:30 AM - 7:45 AM	Fairly Refreshed	10:15 PM - 12:45 AM	8:00 AM - 10:00 AM	Rather more of a morning type than an evening type	Would Never doze	Would NEVER doze	Would NEVER doze	Would NEVER doze	SLIGHT chance of dozing	Would NEVER doze	Would NEVER doze	Would NEVER doze	Very well	NA	NA	NA	NA	Theft	AM	Target Absent	Not Present	absent	correct	0.6	0	0	No	38	No	No	No	No	No	No
315	Female	22:00:00	06:00:00	8	15	4 - Somewhat foggy, let down	NA	Yes	3 - Awake, but relaxed; responsive but not fully alert	6:30 AM - 7:45 AM	Very Tired	8:00 PM - 9:00 PM	10:00 AM - 5:00 PM	Rather more of a morning type than an evening type	SLIGHT chance of dozing	SLIGHT chance of dozing	Would NEVER doze	SLIGHT chance of dozing	MODERATE chance of dozing	Would NEVER doze	SLIGHT chance of dozing	Would NEVER doze	Fairly well	NA	NA	NA	NA	Theft	AM	Target Present	IM_1M8Qk0kOhXOarL7	present	correct	0.6	1	0	No	22	No	No	No	No	No	No
316	Male	23:00:00	09:00:00	10	0	3 - Awake but relaxed; responsive but not fully alert	NA	No	2 - Functioning at high levels, but not fully alert	9:45 AM - 11:00 AM	Fairly Refreshed	2:00 AM - 3:00 AM	10:00 AM - 5:00 PM	Definitely a morning type	MODERATE chance of dozing	HIGH chance of dozing	Would NEVER doze	Would NEVER doze	SLIGHT chance of dozing	Would NEVER doze	SLIGHT chance of dozing	Would NEVER doze	Very well	NA	NA	NA	NA	Theft	AM	Target Present	IM_1M8Qk0kOhXOarL7	present	correct	0.5	1	0	No	24	No	No	No	No	No	No
317	Male	19:00:00	05:00:00	10	0	3 - Awake but relaxed; responsive but not fully alert	NA	No	3 - Awake, but relaxed; responsive but not fully alert	7:45 AM - 9:45 AM	Fairly Tired	2:00 AM - 3:00 AM	10:00 AM - 5:00 PM	Rather more of an evening type than a morning type	SLIGHT chance of dozing	MODERATE chance of dozing	MODERATE chance of dozing	MODERATE chance of dozing	SLIGHT chance of dozing	SLIGHT chance of dozing	SLIGHT chance of dozing	Would NEVER doze	Fairly well	NA	NA	NA	NA	Theft	AM	Target Present	IM_1M8Qk0kOhXOarL7	present	correct	0.4	1	0	No	29	No	No	No	No	No	No
318	Female	23:00:00	06:30:00	7	30	2 - Functioning at high levels, but not fully alert	NA	Yes	2 - Functioning at high levels, but not fully alert	7:45 AM - 9:45 AM	Fairly Tired	10:15 PM - 12:45 AM	10:00 AM - 5:00 PM	Rather more of an evening type than a morning type	SLIGHT chance of dozing	SLIGHT chance of dozing	Would NEVER doze	SLIGHT chance of dozing	MODERATE chance of dozing	Would NEVER doze	SLIGHT chance of dozing	Would NEVER doze	Fairly well	NA	NA	NA	NA	Theft	AM	Target Absent	Not Present	absent	correct	0.8	0	0	No	30	No	No	No	No	No	No
319	Female	22:00:00	06:00:00	6	0	5 - Foggy; losing interest in remaining awake; slowed down	NA	Yes	5 - Foggy; losing interest in remaining awake; slowed down	6:30 AM - 7:45 AM	Very Tired	8:00 PM - 9:00 PM	8:00 AM - 10:00 AM	Rather more of a morning type than an evening type	Would Never doze	Would NEVER doze	Would NEVER doze	SLIGHT chance of dozing	SLIGHT chance of dozing	Would NEVER doze	Would NEVER doze	Would NEVER doze	Fairly badly	NA	NA	NA	NA	Theft	AM	Target Present	IM_1M8Qk0kOhXOarL7	present	correct	0.6	1	0	No	23	No	No	No	No	No	No
320	Female	22:00:00	04:30:00	6	30	3 - Awake but relaxed; responsive but not fully alert	NA	Yes	3 - Awake, but relaxed; responsive but not fully alert	5:00 AM - 6:30 AM	Fairly Tired	9:00 PM - 10:15 PM	8:00 AM - 10:00 AM	Definitely a morning type	SLIGHT chance of dozing	MODERATE chance of dozing	Would NEVER doze	MODERATE chance of dozing	HIGH chance of dozing	Would NEVER doze	MODERATE chance of dozing	Would NEVER doze	Fairly well	NA	NA	NA	NA	Theft	AM	Target Present	IM_1M8Qk0kOhXOarL7	present	correct	1	1	0	No	28	No	No	No	No	No	No
321	Female	01:00:00	07:30:00	6	0	3 - Awake but relaxed; responsive but not fully alert	NA	No	3 - Awake, but relaxed; responsive but not fully alert	9:45 AM - 11:00 AM	Fairly Tired	10:15 PM - 12:45 AM	10:00 AM - 5:00 PM	Rather more of an evening type than a morning type	SLIGHT chance of dozing	SLIGHT chance of dozing	Would NEVER doze	SLIGHT chance of dozing	SLIGHT chance of dozing	Would NEVER doze	SLIGHT chance of dozing	Would NEVER doze	Fairly badly	NA	NA	NA	NA	Theft	AM	Target Absent	Not Present	absent	correct	1	0	0	No	30	No	No	No	No	No	No
322	Female	00:00:00	08:30:00	7	0	3 - Awake but relaxed; responsive but not fully alert	NA	No	3 - Awake, but relaxed; responsive but not fully alert	7:45 AM - 9:45 AM	Fairly Tired	9:00 PM - 10:15 PM	10:00 AM - 5:00 PM	Rather more of a morning type than an evening type	Would Never doze	SLIGHT chance of dozing	Would NEVER doze	Would NEVER doze	SLIGHT chance of dozing	Would NEVER doze	SLIGHT chance of dozing	Would NEVER doze	Fairly badly	NA	NA	NA	NA	Theft	AM	Target Absent	IM_brq719IARG6tWcZ	present	incorrect	0.2	0	1	No	26	No	No	No	No	No	No
323	Female	22:30:00	07:00:00	8	0	3 - Awake but relaxed; responsive but not fully alert	NA	Yes	3 - Awake, but relaxed; responsive but not fully alert	7:45 AM - 9:45 AM	Fairly Refreshed	9:00 PM - 10:15 PM	10:00 AM - 5:00 PM	Rather more of a morning type than an evening type	HIGH chance of dozing	MODERATE chance of dozing	Would NEVER doze	SLIGHT chance of dozing	SLIGHT chance of dozing	Would NEVER doze	SLIGHT chance of dozing	Would NEVER doze	Fairly well	NA	NA	NA	NA	Theft	AM	Target Present	IM_1M8Qk0kOhXOarL7	present	correct	0.8	1	0	No	28	No	No	No	No	No	No
324	Female	23:00:00	07:30:00	8	0	1 - Feeling active, vital, alert, or wide awake	NA	No	1 - Feeling active, vital, alert, or wide awake	6:30 AM - 7:45 AM	Fairly Tired	9:00 PM - 10:15 PM	10:00 AM - 5:00 PM	Rather more of an evening type than a morning type	SLIGHT chance of dozing	MODERATE chance of dozing	Would NEVER doze	SLIGHT chance of dozing	HIGH chance of dozing	Would NEVER doze	Would NEVER doze	Would NEVER doze	Well	NA	NA	NA	NA	Theft	AM	Target Absent	Not Present	absent	correct	0.9	0	0	No	39	No	No	No	No	No	No
325	Female	21:00:00	07:00:00	7	20	3 - Awake but relaxed; responsive but not fully alert	NA	No	3 - Awake, but relaxed; responsive but not fully alert	7:45 AM - 9:45 AM	Fairly Tired	9:00 PM - 10:15 PM	5:00 PM - 10:00 PM	Rather more of an evening type than a morning type	SLIGHT chance of dozing	Would NEVER doze	Would NEVER doze	SLIGHT chance of dozing	MODERATE chance of dozing	Would NEVER doze	Would NEVER doze	Would NEVER doze	Well	NA	NA	NA	NA	Theft	AM	Target Absent	IM_b8fuZYk9rMEyHK5	present	incorrect	0	0	1	No	34	No	No	No	No	No	No
326	Female	00:30:00	07:00:00	6	30	2 - Functioning at high levels, but not fully alert	NA	No	2 - Functioning at high levels, but not fully alert	9:45 AM - 11:00 AM	Fairly Refreshed	10:15 PM - 12:45 AM	10:00 AM - 5:00 PM	Definitely a morning type	SLIGHT chance of dozing	SLIGHT chance of dozing	Would NEVER doze	SLIGHT chance of dozing	SLIGHT chance of dozing	Would NEVER doze	SLIGHT chance of dozing	Would NEVER doze	Well	NA	NA	NA	NA	Theft	AM	Target Present	IM_1M8Qk0kOhXOarL7	present	correct	0.7	1	0	No	24	No	No	No	No	No	No
327	Male	23:30:00	05:00:00	5	30	3 - Awake but relaxed; responsive but not fully alert	NA	No	3 - Awake, but relaxed; responsive but not fully alert	5:00 AM - 6:30 AM	Fairly Refreshed	9:00 PM - 10:15 PM	5:00 AM - 8:00 AM	Definitely a morning type	MODERATE chance of dozing	SLIGHT chance of dozing	Would NEVER doze	Would NEVER doze	MODERATE chance of dozing	Would NEVER doze	Would NEVER doze	Would NEVER doze	Well	NA	NA	NA	NA	Theft	AM	Target Absent	Not Present	absent	correct	1	0	0	No	36	No	No	No	No	No	No
328	Female	02:00:00	07:00:00	5	0	5 - Foggy; losing interest in remaining awake; slowed down	NA	Yes	2 - Functioning at high levels, but not fully alert	9:45 AM - 11:00 AM	Fairly Refreshed	10:15 PM - 12:45 AM	10:00 AM - 5:00 PM	Definitely and evening type	SLIGHT chance of dozing	SLIGHT chance of dozing	Would NEVER doze	SLIGHT chance of dozing	HIGH chance of dozing	Would NEVER doze	Would NEVER doze	Would NEVER doze	Well	NA	NA	NA	NA	Theft	AM	Target Absent	Not Present	absent	correct	0.8	0	0	No	24	No	No	No	No	No	No
329	Female	23:00:00	07:30:00	8	30	1 - Feeling active, vital, alert, or wide awake	NA	No	1 - Feeling active, vital, alert, or wide awake	7:45 AM - 9:45 AM	Fairly Refreshed	9:00 PM - 10:15 PM	5:00 PM - 10:00 PM	Rather more of an evening type than a morning type	Would Never doze	SLIGHT chance of dozing	Would NEVER doze	HIGH chance of dozing	HIGH chance of dozing	Would NEVER doze	MODERATE chance of dozing	SLIGHT chance of dozing	Fairly well	NA	NA	NA	NA	Theft	AM	Target Present	IM_1M8Qk0kOhXOarL7	present	correct	1	1	0	No	36	No	No	No	No	No	No
330	Male	01:00:00	09:00:00	8	0	3 - Awake but relaxed; responsive but not fully alert	NA	No	3 - Awake, but relaxed; responsive but not fully alert	7:45 AM - 9:45 AM	Fairly Tired	10:15 PM - 12:45 AM	10:00 AM - 5:00 PM	Definitely a morning type	MODERATE chance of dozing	Would NEVER doze	Would NEVER doze	SLIGHT chance of dozing	SLIGHT chance of dozing	Would NEVER doze	Would NEVER doze	Would NEVER doze	Well	NA	NA	NA	NA	Theft	AM	Target Absent	IM_3kG67sX8KpuCgG9	present	incorrect	0.4	0	1	No	25	No	No	No	No	No	No
331	Female	00:00:00	07:30:00	7	30	3 - Awake but relaxed; responsive but not fully alert	NA	Yes	3 - Awake, but relaxed; responsive but not fully alert	6:30 AM - 7:45 AM	Very Tired	10:15 PM - 12:45 AM	10:00 AM - 5:00 PM	Rather more of an evening type than a morning type	HIGH chance of dozing	MODERATE chance of dozing	Would NEVER doze	SLIGHT chance of dozing	MODERATE chance of dozing	Would NEVER doze	Would NEVER doze	Would NEVER doze	Well	NA	NA	NA	NA	Theft	AM	Target Absent	Not Present	absent	correct	0.8	0	0	No	20	No	No	No	No	No	No
332	Male	21:30:00	07:00:00	9	30	2 - Functioning at high levels, but not fully alert	NA	Yes	2 - Functioning at high levels, but not fully alert	7:45 AM - 9:45 AM	Fairly Refreshed	10:15 PM - 12:45 AM	5:00 PM - 10:00 PM	Rather more of an evening type than a morning type	Would Never doze	SLIGHT chance of dozing	Would NEVER doze	MODERATE chance of dozing	MODERATE chance of dozing	Would NEVER doze	Would NEVER doze	Would NEVER doze	Fairly badly	NA	NA	NA	NA	Theft	AM	Target Absent	IM_6Rm1JYXkY4006sB	present	incorrect	0.6	0	1	No	35	No	No	No	No	No	No
333	Female	23:30:00	05:30:00	5	30	3 - Awake but relaxed; responsive but not fully alert	NA	Yes	3 - Awake, but relaxed; responsive but not fully alert	6:30 AM - 7:45 AM	Very Tired	8:00 PM - 9:00 PM	10:00 AM - 5:00 PM	Rather more of an evening type than a morning type	MODERATE chance of dozing	SLIGHT chance of dozing	SLIGHT chance of dozing	SLIGHT chance of dozing	HIGH chance of dozing	Would NEVER doze	Would NEVER doze	Would NEVER doze	Fairly well	NA	NA	NA	NA	Theft	AM	Target Present	IM_1M8Qk0kOhXOarL7	present	correct	1	1	0	No	31	No	No	No	No	No	No
334	Male	22:30:00	06:30:00	8	0	2 - Functioning at high levels, but not fully alert	NA	Yes	2 - Functioning at high levels, but not fully alert	6:30 AM - 7:45 AM	Fairly Tired	9:00 PM - 10:15 PM	10:00 AM - 5:00 PM	Definitely a morning type	SLIGHT chance of dozing	SLIGHT chance of dozing	Would NEVER doze	Would NEVER doze	MODERATE chance of dozing	Would NEVER doze	Would NEVER doze	Would NEVER doze	Well	NA	NA	NA	NA	Theft	AM	Target Absent	IM_8ukGeH1xhLbWRsF	present	incorrect	0.9	0	1	No	27	No	No	No	No	No	No
335	Female	23:30:00	06:30:00	6	15	3 - Awake but relaxed; responsive but not fully alert	NA	Yes	3 - Awake, but relaxed; responsive but not fully alert	6:30 AM - 7:45 AM	Fairly Tired	9:00 PM - 10:15 PM	10:00 AM - 5:00 PM	Definitely and evening type	SLIGHT chance of dozing	MODERATE chance of dozing	Would NEVER doze	SLIGHT chance of dozing	MODERATE chance of dozing	Would NEVER doze	Would NEVER doze	Would NEVER doze	Well	NA	NA	NA	NA	Theft	AM	Target Absent	Not Present	absent	correct	0.6	0	0	No	33	No	No	No	No	No	No
336	Female	23:00:00	08:00:00	9	0	1 - Feeling active, vital, alert, or wide awake	NA	No	1 - Feeling active, vital, alert, or wide awake	9:45 AM - 11:00 AM	Fairly Refreshed	10:15 PM - 12:45 AM	10:00 AM - 5:00 PM	Rather more of an evening type than a morning type	Would Never doze	SLIGHT chance of dozing	SLIGHT chance of dozing	SLIGHT chance of dozing	HIGH chance of dozing	Would NEVER doze	Would NEVER doze	Would NEVER doze	Well	NA	NA	NA	NA	Theft	AM	Target Present	IM_1M8Qk0kOhXOarL7	present	correct	0.6	1	0	No	28	No	No	No	No	No	No
337	Male	23:30:00	08:30:00	9	0	1 - Feeling active, vital, alert, or wide awake	NA	No	1 - Feeling active, vital, alert, or wide awake	6:30 AM - 7:45 AM	Fairly Refreshed	10:15 PM - 12:45 AM	10:00 AM - 5:00 PM	Rather more of an evening type than a morning type	SLIGHT chance of dozing	SLIGHT chance of dozing	SLIGHT chance of dozing	SLIGHT chance of dozing	MODERATE chance of dozing	Would NEVER doze	SLIGHT chance of dozing	Would NEVER doze	Fairly well	NA	NA	NA	NA	Theft	AM	Target Present	IM_1M8Qk0kOhXOarL7	present	correct	1	1	0	No	22	No	No	No	No	No	No
338	Female	23:00:00	06:30:00	7	30	2 - Functioning at high levels, but not fully alert	NA	Yes	2 - Functioning at high levels, but not fully alert	7:45 AM - 9:45 AM	Fairly Tired	9:00 PM - 10:15 PM	10:00 AM - 5:00 PM	Rather more of an evening type than a morning type	MODERATE chance of dozing	SLIGHT chance of dozing	SLIGHT chance of dozing	Would NEVER doze	SLIGHT chance of dozing	Would NEVER doze	Would NEVER doze	Would NEVER doze	Fairly well	NA	NA	NA	NA	Theft	AM	Target Absent	IM_2lT0C9er74VVxyZ	present	incorrect	0.7	0	1	No	28	No	No	No	No	No	No
339	Female	23:30:00	09:00:00	9	30	2 - Functioning at high levels, but not fully alert	NA	Yes	2 - Functioning at high levels, but not fully alert	7:45 AM - 9:45 AM	Fairly Tired	10:15 PM - 12:45 AM	10:00 AM - 5:00 PM	Definitely and evening type	MODERATE chance of dozing	SLIGHT chance of dozing	Would NEVER doze	SLIGHT chance of dozing	HIGH chance of dozing	Would NEVER doze	SLIGHT chance of dozing	Would NEVER doze	Very well	NA	NA	NA	NA	Theft	AM	Target Absent	Not Present	absent	correct	0.9	0	0	No	24	No	No	No	No	No	No
340	Female	21:30:00	05:30:00	6	15	5 - Foggy; losing interest in remaining awake; slowed down	NA	Yes	5 - Foggy; losing interest in remaining awake; slowed down	7:45 AM - 9:45 AM	Fairly Refreshed	8:00 PM - 9:00 PM	8:00 AM - 10:00 AM	Rather more of a morning type than an evening type	MODERATE chance of dozing	SLIGHT chance of dozing	SLIGHT chance of dozing	Would NEVER doze	MODERATE chance of dozing	Would NEVER doze	SLIGHT chance of dozing	Would NEVER doze	Badly	NA	NA	NA	NA	Theft	AM	Target Absent	Not Present	absent	correct	0.7	0	0	No	30	No	No	No	No	No	No
341	Female	00:00:00	09:30:00	8	20	2 - Functioning at high levels, but not fully alert	NA	No	2 - Functioning at high levels, but not fully alert	7:45 AM - 9:45 AM	Fairly Tired	12:45 AM - 2:00 AM	10:00 AM - 5:00 PM	Definitely and evening type	HIGH chance of dozing	MODERATE chance of dozing	Would NEVER doze	Would NEVER doze	MODERATE chance of dozing	Would NEVER doze	Would NEVER doze	Would NEVER doze	Fairly well	NA	NA	NA	NA	Theft	AM	Target Absent	Not Present	absent	correct	0.6	0	0	No	29	No	No	No	No	No	No
342	Female	21:30:00	05:30:00	8	0	3 - Awake but relaxed; responsive but not fully alert	NA	No	3 - Awake, but relaxed; responsive but not fully alert	6:30 AM - 7:45 AM	Fairly Tired	8:00 PM - 9:00 PM	10:00 AM - 5:00 PM	Rather more of a morning type than an evening type	MODERATE chance of dozing	SLIGHT chance of dozing	Would NEVER doze	SLIGHT chance of dozing	MODERATE chance of dozing	Would NEVER doze	SLIGHT chance of dozing	Would NEVER doze	Fairly badly	NA	NA	NA	NA	Theft	AM	Target Absent	Not Present	absent	correct	0.8	0	0	No	28	No	No	No	No	No	No
343	Female	22:30:00	05:30:00	7	0	4 - Somewhat foggy, let down	NA	Yes	3 - Awake, but relaxed; responsive but not fully alert	6:30 AM - 7:45 AM	Fairly Tired	12:45 AM - 2:00 AM	10:00 AM - 5:00 PM	Rather more of an evening type than a morning type	MODERATE chance of dozing	SLIGHT chance of dozing	SLIGHT chance of dozing	HIGH chance of dozing	HIGH chance of dozing	Would NEVER doze	SLIGHT chance of dozing	Would NEVER doze	Fairly well	NA	NA	NA	NA	Theft	AM	Target Absent	IM_brq719IARG6tWcZ	present	incorrect	0.4	0	1	No	36	No	No	No	No	No	No
344	Female	21:30:00	07:00:00	9	30	1 - Feeling active, vital, alert, or wide awake	NA	No	1 - Feeling active, vital, alert, or wide awake	7:45 AM - 9:45 AM	Fairly Refreshed	8:00 PM - 9:00 PM	10:00 AM - 5:00 PM	Rather more of a morning type than an evening type	SLIGHT chance of dozing	SLIGHT chance of dozing	SLIGHT chance of dozing	SLIGHT chance of dozing	MODERATE chance of dozing	Would NEVER doze	Would NEVER doze	Would NEVER doze	Fairly well	NA	NA	NA	NA	Theft	AM	Target Present	IM_1M8Qk0kOhXOarL7	present	correct	1	1	0	No	38	No	No	No	No	No	No
345	Male	23:30:00	07:00:00	7	30	1 - Feeling active, vital, alert, or wide awake	NA	Yes	1 - Feeling active, vital, alert, or wide awake	6:30 AM - 7:45 AM	Fairly Tired	10:15 PM - 12:45 AM	10:00 AM - 5:00 PM	Rather more of a morning type than an evening type	SLIGHT chance of dozing	SLIGHT chance of dozing	Would NEVER doze	Would NEVER doze	SLIGHT chance of dozing	Would NEVER doze	Would NEVER doze	Would NEVER doze	Well	NA	NA	NA	NA	Theft	AM	Target Present	Not Present	absent	Incorrect	0.7	0	0	No	29	No	No	No	No	No	No
346	Female	22:30:00	07:00:00	8	30	3 - Awake but relaxed; responsive but not fully alert	NA	Yes	3 - Awake, but relaxed; responsive but not fully alert	7:45 AM - 9:45 AM	Fairly Tired	8:00 PM - 9:00 PM	10:00 AM - 5:00 PM	Rather more of a morning type than an evening type	SLIGHT chance of dozing	HIGH chance of dozing	Would NEVER doze	HIGH chance of dozing	HIGH chance of dozing	Would NEVER doze	SLIGHT chance of dozing	Would NEVER doze	Fairly well	NA	NA	NA	NA	Theft	AM	Target Present	IM_1M8Qk0kOhXOarL7	present	correct	0.9	1	0	No	36	No	No	No	No	No	No
347	Male	23:30:00	06:00:00	5	10	3 - Awake but relaxed; responsive but not fully alert	NA	Yes	3 - Awake, but relaxed; responsive but not fully alert	9:45 AM - 11:00 AM	Very Tired	10:15 PM - 12:45 AM	10:00 AM - 5:00 PM	Rather more of a morning type than an evening type	SLIGHT chance of dozing	MODERATE chance of dozing	SLIGHT chance of dozing	SLIGHT chance of dozing	SLIGHT chance of dozing	Would NEVER doze	SLIGHT chance of dozing	Would NEVER doze	Fairly badly	NA	NA	NA	NA	Theft	AM	Target Absent	Not Present	absent	correct	0.7	0	0	No	35	No	No	No	No	No	No
348	Female	23:30:00	07:00:00	8	30	3 - Awake but relaxed; responsive but not fully alert	NA	No	3 - Awake, but relaxed; responsive but not fully alert	7:45 AM - 9:45 AM	Fairly Tired	10:15 PM - 12:45 AM	10:00 AM - 5:00 PM	Definitely and evening type	MODERATE chance of dozing	SLIGHT chance of dozing	SLIGHT chance of dozing	MODERATE chance of dozing	SLIGHT chance of dozing	Would NEVER doze	SLIGHT chance of dozing	Would NEVER doze	Fairly well	NA	NA	NA	NA	Theft	AM	Target Absent	Not Present	absent	correct	0.7	0	0	No	28	No	No	No	No	No	No
349	Male	00:30:00	07:00:00	6	30	4 - Somewhat foggy, let down	NA	No	4 - Somewhat foggy, let down	7:45 AM - 9:45 AM	Fairly Tired	2:00 AM - 3:00 AM	10:00 AM - 5:00 PM	Rather more of an evening type than a morning type	MODERATE chance of dozing	SLIGHT chance of dozing	SLIGHT chance of dozing	HIGH chance of dozing	SLIGHT chance of dozing	Would NEVER doze	SLIGHT chance of dozing	Would NEVER doze	Fairly badly	NA	NA	NA	NA	Theft	AM	Target Absent	Not Present	absent	correct	0.6	0	0	No	18	No	No	No	No	No	No
350	Male	22:30:00	04:00:00	5	30	4 - Somewhat foggy, let down	NA	No	4 - Somewhat foggy, let down	7:45 AM - 9:45 AM	Fairly Refreshed	10:15 PM - 12:45 AM	10:00 AM - 5:00 PM	Rather more of a morning type than an evening type	SLIGHT chance of dozing	HIGH chance of dozing	Would NEVER doze	SLIGHT chance of dozing	SLIGHT chance of dozing	Would NEVER doze	Would NEVER doze	Would NEVER doze	Fairly badly	NA	NA	NA	NA	Theft	AM	Target Absent	IM_bjRF7W8VoXRlKct	present	incorrect	0.1	0	1	No	31	No	No	No	No	No	No
352	Male	01:00:00	10:00:00	9	0	3 - Awake but relaxed; responsive but not fully alert	NA	No	3 - Awake, but relaxed; responsive but not fully alert	9:45 AM - 11:00 AM	Very Tired	12:45 AM - 2:00 AM	10:00 AM - 5:00 PM	Definitely and evening type	Would Never doze	Would NEVER doze	Would NEVER doze	Would NEVER doze	Would NEVER doze	Would NEVER doze	Would NEVER doze	Would NEVER doze	Well	NA	NA	NA	NA	Theft	AM	Target Absent	IM_3Idl89D5ubyiSmF	present	incorrect	0.2	0	1	No	24	No	No	No	No	No	No
353	Male	00:00:00	05:30:00	5	30	3 - Awake but relaxed; responsive but not fully alert	NA	Yes	3 - Awake, but relaxed; responsive but not fully alert	5:00 AM - 6:30 AM	Fairly Tired	9:00 PM - 10:15 PM	10:00 AM - 5:00 PM	Definitely a morning type	MODERATE chance of dozing	SLIGHT chance of dozing	MODERATE chance of dozing	Would NEVER doze	MODERATE chance of dozing	Would NEVER doze	SLIGHT chance of dozing	Would NEVER doze	Fairly well	NA	NA	NA	NA	Theft	AM	Target Present	IM_1M8Qk0kOhXOarL7	present	correct	1	1	0	No	38	No	No	No	No	No	No
354	Male	23:00:00	06:00:00	7	0	1 - Feeling active, vital, alert, or wide awake	NA	Yes	1 - Feeling active, vital, alert, or wide awake	6:30 AM - 7:45 AM	Fairly Tired	9:00 PM - 10:15 PM	8:00 AM - 10:00 AM	Rather more of an evening type than a morning type	Would Never doze	Would NEVER doze	Would NEVER doze	Would NEVER doze	HIGH chance of dozing	Would NEVER doze	Would NEVER doze	Would NEVER doze	Fairly well	NA	NA	NA	NA	Theft	AM	Target Absent	IM_0J4Pta9KIEcRb5b	present	incorrect	0.4	0	1	No	36	No	No	No	No	No	No
355	Female	00:00:00	08:30:00	8	30	3 - Awake but relaxed; responsive but not fully alert	NA	Yes	2 - Functioning at high levels, but not fully alert	7:45 AM - 9:45 AM	Fairly Tired	12:45 AM - 2:00 AM	8:00 AM - 10:00 AM	Rather more of a morning type than an evening type	MODERATE chance of dozing	SLIGHT chance of dozing	Would NEVER doze	HIGH chance of dozing	HIGH chance of dozing	SLIGHT chance of dozing	SLIGHT chance of dozing	Would NEVER doze	Well	NA	NA	NA	NA	Theft	AM	Target Present	IM_1M8Qk0kOhXOarL7	present	correct	0.9	1	0	No	24	No	No	No	No	No	No
356	Female	23:30:00	07:00:00	7	30	2 - Functioning at high levels, but not fully alert	NA	Yes	2 - Functioning at high levels, but not fully alert	6:30 AM - 7:45 AM	Fairly Refreshed	8:00 PM - 9:00 PM	10:00 AM - 5:00 PM	Rather more of an evening type than a morning type	Would Never doze	Would NEVER doze	Would NEVER doze	SLIGHT chance of dozing	SLIGHT chance of dozing	Would NEVER doze	Would NEVER doze	Would NEVER doze	Fairly well	NA	NA	NA	NA	Theft	AM	Target Present	IM_1M8Qk0kOhXOarL7	present	correct	1	1	0	No	28	No	No	No	No	No	No
357	Female	00:00:00	05:30:00	4	0	4 - Somewhat foggy, let down	NA	Yes	3 - Awake, but relaxed; responsive but not fully alert	7:45 AM - 9:45 AM	Fairly Refreshed	10:15 PM - 12:45 AM	10:00 AM - 5:00 PM	Rather more of an evening type than a morning type	Would Never doze	Would NEVER doze	Would NEVER doze	SLIGHT chance of dozing	MODERATE chance of dozing	Would NEVER doze	Would NEVER doze	Would NEVER doze	Badly	NA	NA	NA	NA	Theft	AM	Target Absent	Not Present	absent	correct	0.2	0	0	No	40	No	No	No	No	No	No
358	Male	23:00:00	07:30:00	7	0	1 - Feeling active, vital, alert, or wide awake	NA	No	1 - Feeling active, vital, alert, or wide awake	9:45 AM - 11:00 AM	Fairly Refreshed	10:15 PM - 12:45 AM	5:00 PM - 10:00 PM	Rather more of an evening type than a morning type	MODERATE chance of dozing	SLIGHT chance of dozing	SLIGHT chance of dozing	MODERATE chance of dozing	MODERATE chance of dozing	Would NEVER doze	MODERATE chance of dozing	Would NEVER doze	Well	NA	NA	NA	NA	Theft	AM	Target Present	IM_1M8Qk0kOhXOarL7	present	correct	1	1	0	No	31	No	No	No	No	No	No
359	Male	22:00:00	06:30:00	8	30	3 - Awake but relaxed; responsive but not fully alert	NA	No	3 - Awake, but relaxed; responsive but not fully alert	7:45 AM - 9:45 AM	Fairly Tired	9:00 PM - 10:15 PM	10:00 AM - 5:00 PM	Rather more of a morning type than an evening type	SLIGHT chance of dozing	Would NEVER doze	Would NEVER doze	Would NEVER doze	SLIGHT chance of dozing	Would NEVER doze	Would NEVER doze	Would NEVER doze	Fairly badly	NA	NA	NA	NA	Theft	AM	Target Absent	Not Present	absent	correct	0.6	0	0	No	30	No	No	No	No	No	No
360	Female	22:00:00	06:30:00	8	30	2 - Functioning at high levels, but not fully alert	NA	No	2 - Functioning at high levels, but not fully alert	7:45 AM - 9:45 AM	Fairly Refreshed	9:00 PM - 10:15 PM	10:00 AM - 5:00 PM	Rather more of an evening type than a morning type	SLIGHT chance of dozing	MODERATE chance of dozing	Would NEVER doze	SLIGHT chance of dozing	SLIGHT chance of dozing	Would NEVER doze	Would NEVER doze	Would NEVER doze	Well	NA	NA	NA	NA	Theft	AM	Target Present	IM_1M8Qk0kOhXOarL7	present	correct	0.7	1	0	No	24	No	No	No	No	No	No
361	Male	23:30:00	07:00:00	7	30	1 - Feeling active, vital, alert, or wide awake	NA	No	1 - Feeling active, vital, alert, or wide awake	7:45 AM - 9:45 AM	Fairly Refreshed	8:00 PM - 9:00 PM	8:00 AM - 10:00 AM	Rather more of an evening type than a morning type	MODERATE chance of dozing	SLIGHT chance of dozing	MODERATE chance of dozing	HIGH chance of dozing	HIGH chance of dozing	Would NEVER doze	SLIGHT chance of dozing	Would NEVER doze	Fairly well	NA	NA	NA	NA	Theft	AM	Target Present	IM_1M8Qk0kOhXOarL7	present	correct	0.9	1	0	No	22	No	No	No	No	No	No
362	Female	22:00:00	07:00:00	9	0	2 - Functioning at high levels, but not fully alert	NA	No	2 - Functioning at high levels, but not fully alert	7:45 AM - 9:45 AM	Fairly Tired	9:00 PM - 10:15 PM	10:00 AM - 5:00 PM	Rather more of a morning type than an evening type	HIGH chance of dozing	MODERATE chance of dozing	SLIGHT chance of dozing	SLIGHT chance of dozing	SLIGHT chance of dozing	Would NEVER doze	Would NEVER doze	Would NEVER doze	Well	NA	NA	NA	NA	Theft	AM	Target Present	Not Present	absent	Incorrect	0.4	0	0	No	27	No	No	No	No	No	No
363	Female	22:30:00	05:30:00	7	0	1 - Feeling active, vital, alert, or wide awake	NA	Yes	1 - Feeling active, vital, alert, or wide awake	7:45 AM - 9:45 AM	Fairly Refreshed	9:00 PM - 10:15 PM	8:00 AM - 10:00 AM	Definitely a morning type	MODERATE chance of dozing	MODERATE chance of dozing	SLIGHT chance of dozing	SLIGHT chance of dozing	HIGH chance of dozing	SLIGHT chance of dozing	SLIGHT chance of dozing	Would NEVER doze	Well	NA	NA	NA	NA	Theft	AM	Target Absent	Not Present	absent	correct	0.6	0	0	No	28	No	No	No	No	No	No
364	Female	22:00:00	06:00:00	8	0	2 - Functioning at high levels, but not fully alert	NA	Yes	2 - Functioning at high levels, but not fully alert	7:45 AM - 9:45 AM	Fairly Tired	9:00 PM - 10:15 PM	8:00 AM - 10:00 AM	Rather more of a morning type than an evening type	SLIGHT chance of dozing	SLIGHT chance of dozing	Would NEVER doze	SLIGHT chance of dozing	MODERATE chance of dozing	Would NEVER doze	Would NEVER doze	Would NEVER doze	Fairly well	NA	NA	NA	NA	Theft	AM	Target Absent	Not Present	absent	correct	0.6	0	0	No	29	No	No	No	No	No	No
365	Female	01:00:00	05:30:00	4	30	2 - Functioning at high levels, but not fully alert	NA	No	2 - Functioning at high levels, but not fully alert	9:45 AM - 11:00 AM	Fairly Tired	10:15 PM - 12:45 AM	5:00 PM - 10:00 PM	Rather more of an evening type than a morning type	MODERATE chance of dozing	HIGH chance of dozing	SLIGHT chance of dozing	HIGH chance of dozing	MODERATE chance of dozing	Would NEVER doze	SLIGHT chance of dozing	Would NEVER doze	Fairly badly	NA	NA	NA	NA	Theft	AM	Target Absent	Not Present	absent	correct	0.6	0	0	No	30	No	No	No	No	No	No
366	Male	22:30:00	07:00:00	6	30	4 - Somewhat foggy, let down	NA	Yes	4 - Somewhat foggy, let down	7:45 AM - 9:45 AM	Fairly Tired	12:45 AM - 2:00 AM	8:00 AM - 10:00 AM	Rather more of an evening type than a morning type	SLIGHT chance of dozing	SLIGHT chance of dozing	SLIGHT chance of dozing	Would NEVER doze	HIGH chance of dozing	Would NEVER doze	Would NEVER doze	Would NEVER doze	Fairly badly	NA	NA	NA	NA	Theft	AM	Target Present	IM_1M8Qk0kOhXOarL7	present	correct	0.7	1	0	No	36	No	No	No	No	No	No
367	Female	22:00:00	07:00:00	9	15	1 - Feeling active, vital, alert, or wide awake	NA	Yes	1 - Feeling active, vital, alert, or wide awake	6:30 AM - 7:45 AM	Fairly Refreshed	9:00 PM - 10:15 PM	10:00 AM - 5:00 PM	Rather more of a morning type than an evening type	Would Never doze	SLIGHT chance of dozing	SLIGHT chance of dozing	SLIGHT chance of dozing	SLIGHT chance of dozing	Would NEVER doze	Would NEVER doze	Would NEVER doze	Fairly well	NA	NA	NA	NA	Theft	AM	Target Absent	Not Present	absent	correct	0.5	0	0	No	34	No	No	No	No	No	No
368	Female	23:30:00	07:00:00	7	30	1 - Feeling active, vital, alert, or wide awake	NA	Yes	1 - Feeling active, vital, alert, or wide awake	7:45 AM - 9:45 AM	Very Tired	12:45 AM - 2:00 AM	10:00 AM - 5:00 PM	Rather more of a morning type than an evening type	Would Never doze	SLIGHT chance of dozing	Would NEVER doze	SLIGHT chance of dozing	HIGH chance of dozing	Would NEVER doze	SLIGHT chance of dozing	Would NEVER doze	Fairly well	NA	NA	NA	NA	Theft	AM	Target Absent	Not Present	absent	correct	0.7	0	0	No	40	No	No	No	No	No	No
369	Female	23:00:00	06:00:00	7	0	2 - Functioning at high levels, but not fully alert	NA	Yes	2 - Functioning at high levels, but not fully alert	7:45 AM - 9:45 AM	Very Tired	9:00 PM - 10:15 PM	10:00 AM - 5:00 PM	Rather more of a morning type than an evening type	SLIGHT chance of dozing	Would NEVER doze	Would NEVER doze	MODERATE chance of dozing	SLIGHT chance of dozing	Would NEVER doze	MODERATE chance of dozing	Would NEVER doze	Fairly well	NA	NA	NA	NA	Theft	AM	Target Present	IM_1M8Qk0kOhXOarL7	present	correct	0.7	1	0	No	32	No	No	No	No	No	No
370	Female	23:30:00	07:30:00	8	0	2 - Functioning at high levels, but not fully alert	NA	Yes	2 - Functioning at high levels, but not fully alert	7:45 AM - 9:45 AM	Fairly Tired	9:00 PM - 10:15 PM	10:00 AM - 5:00 PM	Rather more of a morning type than an evening type	SLIGHT chance of dozing	SLIGHT chance of dozing	Would NEVER doze	Would NEVER doze	MODERATE chance of dozing	Would NEVER doze	SLIGHT chance of dozing	Would NEVER doze	Fairly well	NA	NA	NA	NA	Theft	AM	Target Absent	IM_a9jNP1rfVDIQhSJ	present	incorrect	0.1	0	1	No	34	No	No	No	No	No	No
371	Female	23:30:00	08:00:00	8	30	4 - Somewhat foggy, let down	NA	Yes	4 - Somewhat foggy, let down	7:45 AM - 9:45 AM	Fairly Tired	10:15 PM - 12:45 AM	8:00 AM - 10:00 AM	Rather more of an evening type than a morning type	SLIGHT chance of dozing	SLIGHT chance of dozing	SLIGHT chance of dozing	SLIGHT chance of dozing	MODERATE chance of dozing	Would NEVER doze	SLIGHT chance of dozing	Would NEVER doze	Fairly well	NA	NA	NA	NA	Theft	AM	Target Present	IM_1M8Qk0kOhXOarL7	present	correct	0.9	1	0	No	31	No	No	No	No	No	No
372	Male	23:00:00	05:00:00	6	0	3 - Awake but relaxed; responsive but not fully alert	NA	No	3 - Awake, but relaxed; responsive but not fully alert	9:45 AM - 11:00 AM	Fairly Refreshed	8:00 PM - 9:00 PM	5:00 AM - 8:00 AM	Rather more of a morning type than an evening type	Would Never doze	Would NEVER doze	MODERATE chance of dozing	HIGH chance of dozing	HIGH chance of dozing	Would NEVER doze	Would NEVER doze	Would NEVER doze	Fairly well	NA	NA	NA	NA	Theft	AM	Target Absent	IM_bxRsm1YhABjtikZ	present	incorrect	0.7	0	1	No	26	No	No	No	No	No	No
373	Female	22:00:00	06:00:00	8	0	1 - Feeling active, vital, alert, or wide awake	NA	Yes	1 - Feeling active, vital, alert, or wide awake	6:30 AM - 7:45 AM	Fairly Tired	9:00 PM - 10:15 PM	10:00 AM - 5:00 PM	Rather more of an evening type than a morning type	SLIGHT chance of dozing	SLIGHT chance of dozing	Would NEVER doze	SLIGHT chance of dozing	HIGH chance of dozing	Would NEVER doze	SLIGHT chance of dozing	Would NEVER doze	Very well	NA	NA	NA	NA	Theft	AM	Target Absent	Not Present	absent	correct	0.8	0	0	No	33	No	No	No	No	No	No
374	Female	23:00:00	07:00:00	8	0	2 - Functioning at high levels, but not fully alert	NA	Yes	2 - Functioning at high levels, but not fully alert	9:45 AM - 11:00 AM	Very Tired	9:00 PM - 10:15 PM	10:00 AM - 5:00 PM	Rather more of an evening type than a morning type	SLIGHT chance of dozing	SLIGHT chance of dozing	MODERATE chance of dozing	SLIGHT chance of dozing	HIGH chance of dozing	Would NEVER doze	SLIGHT chance of dozing	Would NEVER doze	Fairly well	NA	NA	NA	NA	Theft	AM	Target Present	IM_1M8Qk0kOhXOarL7	present	correct	1	1	0	No	29	No	No	No	No	No	No
375	Female	00:30:00	07:00:00	6	30	1 - Feeling active, vital, alert, or wide awake	NA	No	1 - Feeling active, vital, alert, or wide awake	7:45 AM - 9:45 AM	Fairly Refreshed	12:45 AM - 2:00 AM	10:00 AM - 5:00 PM	Rather more of an evening type than a morning type	SLIGHT chance of dozing	MODERATE chance of dozing	SLIGHT chance of dozing	Would NEVER doze	HIGH chance of dozing	Would NEVER doze	Would NEVER doze	Would NEVER doze	Well	NA	NA	NA	NA	Theft	AM	Target Absent	Not Present	absent	correct	0.7	0	0	No	25	No	No	No	No	No	No
376	Male	01:00:00	09:00:00	8	5	3 - Awake but relaxed; responsive but not fully alert	NA	Yes	3 - Awake, but relaxed; responsive but not fully alert	7:45 AM - 9:45 AM	Fairly Tired	10:15 PM - 12:45 AM	10:00 AM - 5:00 PM	Rather more of a morning type than an evening type	MODERATE chance of dozing	SLIGHT chance of dozing	Would NEVER doze	HIGH chance of dozing	HIGH chance of dozing	Would NEVER doze	SLIGHT chance of dozing	Would NEVER doze	Well	NA	NA	NA	NA	Theft	AM	Target Present	IM_1M8Qk0kOhXOarL7	present	correct	0.9	1	0	No	24	No	No	No	No	No	No
377	Male	22:00:00	06:00:00	8	0	1 - Feeling active, vital, alert, or wide awake	NA	Yes	1 - Feeling active, vital, alert, or wide awake	5:00 AM - 6:30 AM	Fairly Refreshed	8:00 PM - 9:00 PM	8:00 AM - 10:00 AM	Definitely a morning type	SLIGHT chance of dozing	SLIGHT chance of dozing	Would NEVER doze	SLIGHT chance of dozing	SLIGHT chance of dozing	Would NEVER doze	Would NEVER doze	Would NEVER doze	Well	NA	NA	NA	NA	Theft	AM	Target Absent	Not Present	absent	correct	0.6	0	0	No	22	No	No	No	No	No	No
378	Male	01:00:00	07:30:00	6	30	4 - Somewhat foggy, let down	NA	Yes	4 - Somewhat foggy, let down	6:30 AM - 7:45 AM	Fairly Tired	8:00 PM - 9:00 PM	8:00 AM - 10:00 AM	Definitely a morning type	MODERATE chance of dozing	MODERATE chance of dozing	Would NEVER doze	SLIGHT chance of dozing	HIGH chance of dozing	Would NEVER doze	Would NEVER doze	Would NEVER doze	Fairly well	NA	NA	NA	NA	Theft	AM	Target Present	IM_1M8Qk0kOhXOarL7	present	correct	0.8	1	0	No	28	No	No	No	No	No	No
379	Female	00:00:00	08:30:00	8	25	1 - Feeling active, vital, alert, or wide awake	NA	No	1 - Feeling active, vital, alert, or wide awake	7:45 AM - 9:45 AM	Very Refreshed	10:15 PM - 12:45 AM	8:00 AM - 10:00 AM	Definitely a morning type	Would Never doze	Would NEVER doze	Would NEVER doze	SLIGHT chance of dozing	Would NEVER doze	Would NEVER doze	Would NEVER doze	Would NEVER doze	Very well	NA	NA	NA	NA	Theft	AM	Target Absent	IM_5BaEI4FJNNn6BBr	present	incorrect	0.7	0	1	No	39	No	No	No	No	No	No
380	Female	20:00:00	07:30:00	11	30	3 - Awake but relaxed; responsive but not fully alert	NA	Yes	3 - Awake, but relaxed; responsive but not fully alert	7:45 AM - 9:45 AM	Very Tired	8:00 PM - 9:00 PM	10:00 AM - 5:00 PM	Rather more of an evening type than a morning type	SLIGHT chance of dozing	SLIGHT chance of dozing	Would NEVER doze	MODERATE chance of dozing	HIGH chance of dozing	Would NEVER doze	SLIGHT chance of dozing	SLIGHT chance of dozing	Well	NA	NA	NA	NA	Theft	AM	Target Absent	IM_25CoP7zAuY7oFWB	present	incorrect	0.8	0	1	No	31	No	No	No	No	No	No
381	Female	00:00:00	07:00:00	7	0	2 - Functioning at high levels, but not fully alert	NA	No	2 - Functioning at high levels, but not fully alert	11:00 AM - 12 NOON	Fairly Tired	12:45 AM - 2:00 AM	10:00 AM - 5:00 PM	Rather more of an evening type than a morning type	SLIGHT chance of dozing	SLIGHT chance of dozing	Would NEVER doze	HIGH chance of dozing	MODERATE chance of dozing	Would NEVER doze	MODERATE chance of dozing	Would NEVER doze	Well	NA	NA	NA	NA	Theft	AM	Target Present	IM_1M8Qk0kOhXOarL7	present	correct	1	1	0	No	25	No	No	No	No	No	No
382	Male	00:00:00	07:00:00	7	0	2 - Functioning at high levels, but not fully alert	NA	No	2 - Functioning at high levels, but not fully alert	7:45 AM - 9:45 AM	Fairly Refreshed	10:15 PM - 12:45 AM	5:00 PM - 10:00 PM	Rather more of an evening type than a morning type	Would Never doze	SLIGHT chance of dozing	Would NEVER doze	SLIGHT chance of dozing	MODERATE chance of dozing	Would NEVER doze	Would NEVER doze	Would NEVER doze	Fairly well	NA	NA	NA	NA	Theft	AM	Target Present	IM_1M8Qk0kOhXOarL7	present	correct	0.8	1	0	No	25	No	No	No	No	No	No
383	Female	02:00:00	07:30:00	5	30	1 - Feeling active, vital, alert, or wide awake	NA	Yes	1 - Feeling active, vital, alert, or wide awake	7:45 AM - 9:45 AM	Fairly Tired	8:00 PM - 9:00 PM	8:00 AM - 10:00 AM	Rather more of a morning type than an evening type	Would Never doze	SLIGHT chance of dozing	Would NEVER doze	Would NEVER doze	HIGH chance of dozing	Would NEVER doze	SLIGHT chance of dozing	Would NEVER doze	Well	NA	NA	NA	NA	Theft	AM	Target Present	IM_1M8Qk0kOhXOarL7	present	correct	0.9	1	0	No	27	No	No	No	No	No	No
384	Male	22:00:00	04:30:00	6	30	1 - Feeling active, vital, alert, or wide awake	NA	Yes	1 - Feeling active, vital, alert, or wide awake	7:45 AM - 9:45 AM	Fairly Tired	9:00 PM - 10:15 PM	8:00 AM - 10:00 AM	Rather more of an evening type than a morning type	SLIGHT chance of dozing	SLIGHT chance of dozing	Would NEVER doze	SLIGHT chance of dozing	MODERATE chance of dozing	Would NEVER doze	SLIGHT chance of dozing	Would NEVER doze	Fairly well	NA	NA	NA	NA	Theft	AM	Target Present	Not Present	absent	Incorrect	0	0	0	No	34	No	No	No	No	No	No
385	Male	23:00:00	06:30:00	7	30	2 - Functioning at high levels, but not fully alert	NA	No	2 - Functioning at high levels, but not fully alert	5:00 AM - 6:30 AM	Fairly Refreshed	9:00 PM - 10:15 PM	8:00 AM - 10:00 AM	Definitely a morning type	SLIGHT chance of dozing	MODERATE chance of dozing	Would NEVER doze	MODERATE chance of dozing	HIGH chance of dozing	Would NEVER doze	SLIGHT chance of dozing	Would NEVER doze	Well	NA	NA	NA	NA	Theft	AM	Target Absent	Not Present	absent	correct	0.3	0	0	No	36	No	No	No	No	No	No
386	Female	23:00:00	07:00:00	8	0	4 - Somewhat foggy, let down	NA	No	4 - Somewhat foggy, let down	7:45 AM - 9:45 AM	Fairly Tired	8:00 PM - 9:00 PM	5:00 AM - 8:00 AM	Rather more of a morning type than an evening type	Would Never doze	SLIGHT chance of dozing	Would NEVER doze	Would NEVER doze	MODERATE chance of dozing	Would NEVER doze	Would NEVER doze	Would NEVER doze	Fairly well	NA	NA	NA	NA	Theft	AM	Target Absent	IM_etx09TzQKqvQaIB	present	incorrect	0.7	0	1	No	37	No	No	No	No	No	No
387	Female	22:00:00	06:30:00	8	30	3 - Awake but relaxed; responsive but not fully alert	NA	Yes	3 - Awake, but relaxed; responsive but not fully alert	6:30 AM - 7:45 AM	Fairly Tired	9:00 PM - 10:15 PM	10:00 AM - 5:00 PM	Rather more of a morning type than an evening type	HIGH chance of dozing	MODERATE chance of dozing	SLIGHT chance of dozing	SLIGHT chance of dozing	MODERATE chance of dozing	Would NEVER doze	SLIGHT chance of dozing	Would NEVER doze	Fairly badly	NA	NA	NA	NA	Theft	AM	Target Present	IM_1M8Qk0kOhXOarL7	present	correct	0.9	1	0	No	29	No	No	No	No	No	No
388	Female	01:00:00	08:00:00	7	0	2 - Functioning at high levels, but not fully alert	NA	No	4 - Somewhat foggy, let down	9:45 AM - 11:00 AM	Fairly Refreshed	10:15 PM - 12:45 AM	5:00 PM - 10:00 PM	Rather more of an evening type than a morning type	Would Never doze	SLIGHT chance of dozing	Would NEVER doze	SLIGHT chance of dozing	SLIGHT chance of dozing	Would NEVER doze	Would NEVER doze	Would NEVER doze	Fairly badly	NA	NA	NA	NA	Theft	AM	Target Absent	Not Present	absent	correct	0.3	0	0	No	29	No	No	No	No	No	No
389	Male	21:30:00	05:30:00	8	0	1 - Feeling active, vital, alert, or wide awake	NA	Yes	1 - Feeling active, vital, alert, or wide awake	6:30 AM - 7:45 AM	Fairly Tired	8:00 PM - 9:00 PM	10:00 AM - 5:00 PM	Rather more of an evening type than a morning type	MODERATE chance of dozing	SLIGHT chance of dozing	SLIGHT chance of dozing	HIGH chance of dozing	HIGH chance of dozing	Would NEVER doze	SLIGHT chance of dozing	Would NEVER doze	Well	NA	NA	NA	NA	Theft	AM	Target Absent	IM_9HWNLWEagrOAAGF	present	incorrect	0.4	0	1	No	31	No	No	No	No	No	No
390	Male	22:30:00	06:30:00	7	15	5 - Foggy; losing interest in remaining awake; slowed down	NA	Yes	5 - Foggy; losing interest in remaining awake; slowed down	7:45 AM - 9:45 AM	Very Tired	12:45 AM - 2:00 AM	5:00 PM - 10:00 PM	Definitely and evening type	SLIGHT chance of dozing	SLIGHT chance of dozing	Would NEVER doze	SLIGHT chance of dozing	MODERATE chance of dozing	Would NEVER doze	Would NEVER doze	Would NEVER doze	Fairly badly	NA	NA	NA	NA	Theft	AM	Target Absent	IM_cLSW5CkhIpayVvL	present	incorrect	0.5	0	1	No	32	No	No	No	No	No	No
391	Female	23:00:00	07:00:00	7	30	1 - Feeling active, vital, alert, or wide awake	NA	Yes	1 - Feeling active, vital, alert, or wide awake	6:30 AM - 7:45 AM	Fairly Tired	10:15 PM - 12:45 AM	10:00 AM - 5:00 PM	Rather more of an evening type than a morning type	SLIGHT chance of dozing	MODERATE chance of dozing	Would NEVER doze	SLIGHT chance of dozing	SLIGHT chance of dozing	Would NEVER doze	Would NEVER doze	Would NEVER doze	Well	NA	NA	NA	NA	Theft	AM	Target Absent	IM_0rpYoTYUdqj7Dc9	present	incorrect	0.7	0	1	No	35	No	No	No	No	No	No
392	Female	00:30:00	07:00:00	6	0	3 - Awake but relaxed; responsive but not fully alert	NA	Yes	3 - Awake, but relaxed; responsive but not fully alert	5:00 AM - 6:30 AM	Fairly Refreshed	8:00 PM - 9:00 PM	8:00 AM - 10:00 AM	Rather more of a morning type than an evening type	SLIGHT chance of dozing	MODERATE chance of dozing	Would NEVER doze	SLIGHT chance of dozing	HIGH chance of dozing	Would NEVER doze	Would NEVER doze	Would NEVER doze	Fairly well	NA	NA	NA	NA	Theft	AM	Target Absent	Not Present	absent	correct	0.7	0	0	No	38	No	No	No	No	No	No
393	Male	22:30:00	05:30:00	7	0	1 - Feeling active, vital, alert, or wide awake	NA	Yes	1 - Feeling active, vital, alert, or wide awake	6:30 AM - 7:45 AM	Fairly Tired	10:15 PM - 12:45 AM	10:00 AM - 5:00 PM	Rather more of an evening type than a morning type	SLIGHT chance of dozing	SLIGHT chance of dozing	SLIGHT chance of dozing	Would NEVER doze	MODERATE chance of dozing	Would NEVER doze	Would NEVER doze	Would NEVER doze	Fairly well	NA	NA	NA	NA	Theft	AM	Target Present	IM_1M8Qk0kOhXOarL7	present	correct	0.8	1	0	No	40	No	No	No	No	No	No
394	Male	00:30:00	06:00:00	5	30	1 - Feeling active, vital, alert, or wide awake	NA	No	1 - Feeling active, vital, alert, or wide awake	5:00 AM - 6:30 AM	Fairly Refreshed	10:15 PM - 12:45 AM	8:00 AM - 10:00 AM	Rather more of a morning type than an evening type	SLIGHT chance of dozing	SLIGHT chance of dozing	Would NEVER doze	SLIGHT chance of dozing	MODERATE chance of dozing	Would NEVER doze	Would NEVER doze	Would NEVER doze	Well	NA	NA	NA	NA	Theft	AM	Target Present	IM_1M8Qk0kOhXOarL7	present	correct	1	1	0	No	33	No	No	No	No	No	No
395	Female	20:00:00	04:00:00	8	0	2 - Functioning at high levels, but not fully alert	NA	Yes	1 - Feeling active, vital, alert, or wide awake	7:45 AM - 9:45 AM	Very Tired	12:45 AM - 2:00 AM	8:00 AM - 10:00 AM	Rather more of a morning type than an evening type	MODERATE chance of dozing	MODERATE chance of dozing	SLIGHT chance of dozing	SLIGHT chance of dozing	HIGH chance of dozing	Would NEVER doze	SLIGHT chance of dozing	SLIGHT chance of dozing	Fairly well	NA	NA	NA	NA	Theft	AM	Target Absent	IM_6tY8y7XY1cHyVtX	present	incorrect	0.5	0	1	No	38	No	No	No	No	No	No
396	Male	01:00:00	07:00:00	5	30	1 - Feeling active, vital, alert, or wide awake	NA	Yes	1 - Feeling active, vital, alert, or wide awake	9:45 AM - 11:00 AM	Fairly Refreshed	10:15 PM - 12:45 AM	10:00 AM - 5:00 PM	Rather more of an evening type than a morning type	SLIGHT chance of dozing	SLIGHT chance of dozing	Would NEVER doze	SLIGHT chance of dozing	HIGH chance of dozing	Would NEVER doze	SLIGHT chance of dozing	Would NEVER doze	Well	NA	NA	NA	NA	Theft	AM	Target Absent	Not Present	absent	correct	0.7	0	0	No	30	No	No	No	No	No	No
397	Female	21:00:00	05:00:00	8	0	3 - Awake but relaxed; responsive but not fully alert	NA	Yes	3 - Awake, but relaxed; responsive but not fully alert	5:00 AM - 6:30 AM	Fairly Tired	8:00 PM - 9:00 PM	8:00 AM - 10:00 AM	Definitely a morning type	MODERATE chance of dozing	MODERATE chance of dozing	SLIGHT chance of dozing	HIGH chance of dozing	MODERATE chance of dozing	SLIGHT chance of dozing	SLIGHT chance of dozing	Would NEVER doze	Well	NA	NA	NA	NA	Theft	AM	Target Present	IM_1M8Qk0kOhXOarL7	present	correct	0.7	1	0	No	28	No	No	No	No	No	No
398	Male	23:30:00	05:00:00	5	30	1 - Feeling active, vital, alert, or wide awake	NA	No	1 - Feeling active, vital, alert, or wide awake	6:30 AM - 7:45 AM	Fairly Tired	10:15 PM - 12:45 AM	5:00 PM - 10:00 PM	Definitely and evening type	MODERATE chance of dozing	MODERATE chance of dozing	Would NEVER doze	HIGH chance of dozing	MODERATE chance of dozing	Would NEVER doze	SLIGHT chance of dozing	SLIGHT chance of dozing	Well	NA	NA	NA	NA	Theft	AM	Target Present	IM_0SWQgFyDB3i2m7b	present	incorrect	0.5	0	0	No	26	No	No	No	No	No	No
399	Female	00:30:00	10:00:00	9	30	2 - Functioning at high levels, but not fully alert	NA	No	2 - Functioning at high levels, but not fully alert	7:45 AM - 9:45 AM	Fairly Tired	10:15 PM - 12:45 AM	10:00 AM - 5:00 PM	Definitely and evening type	SLIGHT chance of dozing	MODERATE chance of dozing	Would NEVER doze	SLIGHT chance of dozing	MODERATE chance of dozing	Would NEVER doze	Would NEVER doze	Would NEVER doze	Well	NA	NA	NA	NA	Theft	AM	Target Present	IM_1M8Qk0kOhXOarL7	present	correct	1	1	0	No	25	No	No	No	No	No	No
400	Female	01:30:00	06:00:00	4	30	2 - Functioning at high levels, but not fully alert	NA	Yes	1 - Feeling active, vital, alert, or wide awake	9:45 AM - 11:00 AM	Fairly Tired	12:45 AM - 2:00 AM	5:00 PM - 10:00 PM	Definitely and evening type	HIGH chance of dozing	MODERATE chance of dozing	Would NEVER doze	MODERATE chance of dozing	HIGH chance of dozing	Would NEVER doze	MODERATE chance of dozing	SLIGHT chance of dozing	Fairly well	NA	NA	NA	NA	Theft	AM	Target Present	IM_1M8Qk0kOhXOarL7	present	correct	1	1	0	No	32	No	No	No	No	No	No
401	Female	23:00:00	06:00:00	7	0	1 - Feeling active, vital, alert, or wide awake	NA	Yes	1 - Feeling active, vital, alert, or wide awake	7:45 AM - 9:45 AM	Fairly Refreshed	2:00 AM - 3:00 AM	8:00 AM - 10:00 AM	Definitely and evening type	SLIGHT chance of dozing	MODERATE chance of dozing	Would NEVER doze	Would NEVER doze	SLIGHT chance of dozing	Would NEVER doze	Would NEVER doze	Would NEVER doze	Fairly well	NA	NA	NA	NA	Theft	AM	Target Present	IM_1M8Qk0kOhXOarL7	present	correct	0.7	1	0	No	38	No	No	No	No	No	No
402	Female	23:30:00	07:30:00	8	0	1 - Feeling active, vital, alert, or wide awake	NA	No	1 - Feeling active, vital, alert, or wide awake	7:45 AM - 9:45 AM	Fairly Tired	10:15 PM - 12:45 AM	10:00 AM - 5:00 PM	Rather more of a morning type than an evening type	SLIGHT chance of dozing	Would NEVER doze	Would NEVER doze	SLIGHT chance of dozing	SLIGHT chance of dozing	Would NEVER doze	Would NEVER doze	Would NEVER doze	Fairly well	NA	NA	NA	NA	Theft	AM	Target Present	IM_1M8Qk0kOhXOarL7	present	correct	0.7	1	0	No	34	No	No	No	No	No	No
403	Female	22:00:00	06:30:00	6	20	1 - Feeling active, vital, alert, or wide awake	NA	No	1 - Feeling active, vital, alert, or wide awake	6:30 AM - 7:45 AM	Fairly Refreshed	9:00 PM - 10:15 PM	10:00 AM - 5:00 PM	Rather more of a morning type than an evening type	Would Never doze	Would NEVER doze	Would NEVER doze	Would NEVER doze	MODERATE chance of dozing	Would NEVER doze	Would NEVER doze	Would NEVER doze	Well	NA	NA	NA	NA	Theft	AM	Target Absent	Not Present	absent	correct	1	0	0	No	33	No	No	No	No	No	No
404	Female	21:30:00	05:30:00	8	0	2 - Functioning at high levels, but not fully alert	NA	Yes	1 - Feeling active, vital, alert, or wide awake	5:00 AM - 6:30 AM	Fairly Refreshed	8:00 PM - 9:00 PM	5:00 AM - 8:00 AM	Definitely a morning type	SLIGHT chance of dozing	SLIGHT chance of dozing	SLIGHT chance of dozing	SLIGHT chance of dozing	MODERATE chance of dozing	Would NEVER doze	SLIGHT chance of dozing	Would NEVER doze	Fairly well	NA	NA	NA	NA	Theft	AM	Target Absent	IM_etx09TzQKqvQaIB	present	incorrect	0.8	0	1	No	36	No	No	No	No	No	No
405	Female	22:30:00	06:30:00	8	0	3 - Awake but relaxed; responsive but not fully alert	NA	Yes	3 - Awake, but relaxed; responsive but not fully alert	6:30 AM - 7:45 AM	Fairly Refreshed	9:00 PM - 10:15 PM	8:00 AM - 10:00 AM	Rather more of a morning type than an evening type	MODERATE chance of dozing	MODERATE chance of dozing	Would NEVER doze	SLIGHT chance of dozing	HIGH chance of dozing	Would NEVER doze	SLIGHT chance of dozing	Would NEVER doze	Well	NA	NA	NA	NA	Theft	AM	Target Present	IM_1M8Qk0kOhXOarL7	present	correct	0.6	1	0	No	32	No	No	No	No	No	No
406	Female	23:00:00	06:30:00	6	45	2 - Functioning at high levels, but not fully alert	NA	No	2 - Functioning at high levels, but not fully alert	6:30 AM - 7:45 AM	Fairly Tired	9:00 PM - 10:15 PM	8:00 AM - 10:00 AM	Definitely a morning type	SLIGHT chance of dozing	MODERATE chance of dozing	SLIGHT chance of dozing	SLIGHT chance of dozing	HIGH chance of dozing	Would NEVER doze	SLIGHT chance of dozing	Would NEVER doze	Well	NA	NA	NA	NA	Theft	AM	Target Absent	Not Present	absent	correct	0.9	0	0	No	38	No	No	No	No	No	No
407	Female	22:00:00	08:00:00	10	0	1 - Feeling active, vital, alert, or wide awake	NA	No	2 - Functioning at high levels, but not fully alert	9:45 AM - 11:00 AM	Fairly Tired	10:15 PM - 12:45 AM	10:00 AM - 5:00 PM	Rather more of an evening type than a morning type	SLIGHT chance of dozing	MODERATE chance of dozing	Would NEVER doze	HIGH chance of dozing	HIGH chance of dozing	Would NEVER doze	SLIGHT chance of dozing	SLIGHT chance of dozing	Fairly well	NA	NA	NA	NA	Theft	AM	Target Present	IM_1M8Qk0kOhXOarL7	present	correct	0.9	1	0	No	21	No	No	No	No	No	No
408	Female	21:30:00	06:00:00	8	0	1 - Feeling active, vital, alert, or wide awake	NA	No	1 - Feeling active, vital, alert, or wide awake	7:45 AM - 9:45 AM	Fairly Refreshed	9:00 PM - 10:15 PM	8:00 AM - 10:00 AM	Rather more of a morning type than an evening type	Would Never doze	Would NEVER doze	Would NEVER doze	Would NEVER doze	Would NEVER doze	Would NEVER doze	Would NEVER doze	Would NEVER doze	Well	NA	NA	NA	NA	Theft	AM	Target Absent	Not Present	absent	correct	0.8	0	0	No	29	No	No	No	No	No	No
409	Female	21:30:00	06:00:00	8	0	1 - Feeling active, vital, alert, or wide awake	NA	Yes	1 - Feeling active, vital, alert, or wide awake	6:30 AM - 7:45 AM	Very Refreshed	8:00 PM - 9:00 PM	8:00 AM - 10:00 AM	Definitely a morning type	SLIGHT chance of dozing	SLIGHT chance of dozing	SLIGHT chance of dozing	MODERATE chance of dozing	MODERATE chance of dozing	Would NEVER doze	SLIGHT chance of dozing	SLIGHT chance of dozing	Well	NA	NA	NA	NA	Theft	AM	Target Present	IM_1M8Qk0kOhXOarL7	present	correct	1	1	0	No	39	No	No	No	No	No	No
410	Female	03:00:00	06:30:00	3	30	3 - Awake but relaxed; responsive but not fully alert	NA	No	3 - Awake, but relaxed; responsive but not fully alert	6:30 AM - 7:45 AM	Fairly Refreshed	9:00 PM - 10:15 PM	10:00 AM - 5:00 PM	Rather more of an evening type than a morning type	SLIGHT chance of dozing	MODERATE chance of dozing	SLIGHT chance of dozing	SLIGHT chance of dozing	HIGH chance of dozing	Would NEVER doze	MODERATE chance of dozing	Would NEVER doze	Fairly well	NA	NA	NA	NA	Theft	AM	Target Absent	IM_232pfpA8s80KMdf	present	incorrect	0.5	0	1	No	26	No	No	No	No	No	No
411	Female	22:00:00	06:00:00	8	0	1 - Feeling active, vital, alert, or wide awake	NA	No	1 - Feeling active, vital, alert, or wide awake	5:00 AM - 6:30 AM	Fairly Refreshed	8:00 PM - 9:00 PM	8:00 AM - 10:00 AM	Definitely a morning type	HIGH chance of dozing	HIGH chance of dozing	SLIGHT chance of dozing	SLIGHT chance of dozing	HIGH chance of dozing	Would NEVER doze	SLIGHT chance of dozing	Would NEVER doze	Very well	NA	NA	NA	NA	Theft	AM	Target Absent	Not Present	absent	correct	0.5	0	0	No	35	No	No	No	No	No	No
412	Male	23:30:00	07:30:00	8	0	2 - Functioning at high levels, but not fully alert	NA	No	2 - Functioning at high levels, but not fully alert	9:45 AM - 11:00 AM	Fairly Tired	10:15 PM - 12:45 AM	10:00 AM - 5:00 PM	Definitely and evening type	SLIGHT chance of dozing	SLIGHT chance of dozing	SLIGHT chance of dozing	MODERATE chance of dozing	MODERATE chance of dozing	Would NEVER doze	SLIGHT chance of dozing	Would NEVER doze	Well	NA	NA	NA	NA	Theft	AM	Target Absent	IM_03uWQ9f3zsPSww5	present	incorrect	0.5	0	1	No	23	No	No	No	No	No	No
413	Female	22:30:00	07:30:00	8	0	3 - Awake but relaxed; responsive but not fully alert	NA	Yes	2 - Functioning at high levels, but not fully alert	7:45 AM - 9:45 AM	Fairly Tired	10:15 PM - 12:45 AM	10:00 AM - 5:00 PM	Rather more of an evening type than a morning type	SLIGHT chance of dozing	MODERATE chance of dozing	SLIGHT chance of dozing	Would NEVER doze	MODERATE chance of dozing	Would NEVER doze	MODERATE chance of dozing	Would NEVER doze	Fairly well	NA	NA	NA	NA	Theft	AM	Target Present	IM_1M8Qk0kOhXOarL7	present	correct	0.8	1	0	No	37	No	No	No	No	No	No
414	Female	21:00:00	04:30:00	7	30	2 - Functioning at high levels, but not fully alert	NA	Yes	2 - Functioning at high levels, but not fully alert	5:00 AM - 6:30 AM	Fairly Tired	9:00 PM - 10:15 PM	8:00 AM - 10:00 AM	Definitely a morning type	SLIGHT chance of dozing	SLIGHT chance of dozing	Would NEVER doze	Would NEVER doze	SLIGHT chance of dozing	Would NEVER doze	Would NEVER doze	Would NEVER doze	Well	NA	NA	NA	NA	Theft	AM	Target Present	IM_1M8Qk0kOhXOarL7	present	correct	1	1	0	No	34	No	No	No	No	No	No
415	Female	00:00:00	07:30:00	7	40	3 - Awake but relaxed; responsive but not fully alert	NA	Yes	3 - Awake, but relaxed; responsive but not fully alert	7:45 AM - 9:45 AM	Fairly Tired	10:15 PM - 12:45 AM	10:00 AM - 5:00 PM	Rather more of a morning type than an evening type	MODERATE chance of dozing	MODERATE chance of dozing	Would NEVER doze	MODERATE chance of dozing	HIGH chance of dozing	Would NEVER doze	SLIGHT chance of dozing	Would NEVER doze	Fairly well	NA	NA	NA	NA	Theft	AM	Target Present	IM_1M8Qk0kOhXOarL7	present	correct	0.9	1	0	No	30	No	No	No	No	No	No
416	Female	23:00:00	07:30:00	8	30	1 - Feeling active, vital, alert, or wide awake	NA	Yes	1 - Feeling active, vital, alert, or wide awake	7:45 AM - 9:45 AM	Fairly Refreshed	10:15 PM - 12:45 AM	10:00 AM - 5:00 PM	Rather more of an evening type than a morning type	SLIGHT chance of dozing	MODERATE chance of dozing	Would NEVER doze	SLIGHT chance of dozing	HIGH chance of dozing	Would NEVER doze	SLIGHT chance of dozing	Would NEVER doze	Well	NA	NA	NA	NA	Theft	AM	Target Absent	Not Present	absent	correct	0.9	0	0	No	32	No	No	No	No	No	No
417	Male	21:30:00	06:30:00	9	0	1 - Feeling active, vital, alert, or wide awake	NA	No	1 - Feeling active, vital, alert, or wide awake	6:30 AM - 7:45 AM	Fairly Refreshed	9:00 PM - 10:15 PM	10:00 AM - 5:00 PM	Rather more of an evening type than a morning type	Would Never doze	MODERATE chance of dozing	Would NEVER doze	Would NEVER doze	MODERATE chance of dozing	Would NEVER doze	Would NEVER doze	Would NEVER doze	Well	NA	NA	NA	NA	Theft	AM	Target Present	IM_1M8Qk0kOhXOarL7	present	correct	1	1	0	No	25	No	No	No	No	No	No
418	Female	23:00:00	07:30:00	8	30	1 - Feeling active, vital, alert, or wide awake	NA	No	2 - Functioning at high levels, but not fully alert	7:45 AM - 9:45 AM	Fairly Tired	9:00 PM - 10:15 PM	10:00 AM - 5:00 PM	Rather more of a morning type than an evening type	SLIGHT chance of dozing	SLIGHT chance of dozing	Would NEVER doze	SLIGHT chance of dozing	MODERATE chance of dozing	Would NEVER doze	SLIGHT chance of dozing	Would NEVER doze	Fairly well	NA	NA	NA	NA	Theft	AM	Target Absent	IM_cwLXpjoYGTJmyGh	present	incorrect	0.6	0	1	No	21	No	No	No	No	No	No
419	Male	21:30:00	06:00:00	8	30	1 - Feeling active, vital, alert, or wide awake	NA	No	1 - Feeling active, vital, alert, or wide awake	6:30 AM - 7:45 AM	Fairly Refreshed	9:00 PM - 10:15 PM	10:00 AM - 5:00 PM	Definitely a morning type	SLIGHT chance of dozing	MODERATE chance of dozing	Would NEVER doze	Would NEVER doze	MODERATE chance of dozing	Would NEVER doze	Would NEVER doze	Would NEVER doze	Very well	NA	NA	NA	NA	Theft	AM	Target Absent	Not Present	absent	correct	1	0	0	No	34	No	No	No	No	No	No
420	Male	22:00:00	08:00:00	10	0	2 - Functioning at high levels, but not fully alert	NA	Yes	2 - Functioning at high levels, but not fully alert	6:30 AM - 7:45 AM	Fairly Refreshed	9:00 PM - 10:15 PM	10:00 AM - 5:00 PM	Rather more of a morning type than an evening type	SLIGHT chance of dozing	SLIGHT chance of dozing	SLIGHT chance of dozing	SLIGHT chance of dozing	SLIGHT chance of dozing	SLIGHT chance of dozing	SLIGHT chance of dozing	SLIGHT chance of dozing	Fairly well	NA	NA	NA	NA	Theft	AM	Target Present	IM_29Jh2CaOO7h62ZT	present	incorrect	0.2	0	0	No	22	No	No	No	No	No	No
421	Male	01:30:00	07:00:00	5	10	2 - Functioning at high levels, but not fully alert	NA	No	2 - Functioning at high levels, but not fully alert	6:30 AM - 7:45 AM	Fairly Refreshed	10:15 PM - 12:45 AM	5:00 PM - 10:00 PM	Rather more of an evening type than a morning type	Would Never doze	Would NEVER doze	Would NEVER doze	Would NEVER doze	SLIGHT chance of dozing	Would NEVER doze	Would NEVER doze	Would NEVER doze	Fairly well	NA	NA	NA	NA	Theft	AM	Target Present	IM_1M8Qk0kOhXOarL7	present	correct	0.8	1	0	No	32	No	No	No	No	No	No
422	Female	22:00:00	08:30:00	10	30	1 - Feeling active, vital, alert, or wide awake	NA	Yes	1 - Feeling active, vital, alert, or wide awake	7:45 AM - 9:45 AM	Fairly Tired	10:15 PM - 12:45 AM	10:00 AM - 5:00 PM	Rather more of a morning type than an evening type	Would Never doze	SLIGHT chance of dozing	Would NEVER doze	SLIGHT chance of dozing	MODERATE chance of dozing	Would NEVER doze	Would NEVER doze	SLIGHT chance of dozing	Fairly badly	NA	NA	NA	NA	Theft	AM	Target Absent	IM_8IJJl161dmhIbM9	present	incorrect	0.5	0	1	No	26	No	No	No	No	No	No
423	Male	23:00:00	08:00:00	9	0	2 - Functioning at high levels, but not fully alert	NA	No	2 - Functioning at high levels, but not fully alert	7:45 AM - 9:45 AM	Fairly Tired	9:00 PM - 10:15 PM	10:00 AM - 5:00 PM	Definitely and evening type	MODERATE chance of dozing	SLIGHT chance of dozing	SLIGHT chance of dozing	Would NEVER doze	SLIGHT chance of dozing	Would NEVER doze	MODERATE chance of dozing	Would NEVER doze	Well	NA	NA	NA	NA	Theft	AM	Target Absent	IM_5mOxxo9ITETCg17	present	incorrect	0.5	0	1	No	30	No	No	No	No	No	No
424	Female	23:00:00	05:30:00	6	30	3 - Awake but relaxed; responsive but not fully alert	NA	Yes	2 - Functioning at high levels, but not fully alert	7:45 AM - 9:45 AM	Fairly Refreshed	9:00 PM - 10:15 PM	10:00 AM - 5:00 PM	Rather more of a morning type than an evening type	SLIGHT chance of dozing	SLIGHT chance of dozing	Would NEVER doze	SLIGHT chance of dozing	MODERATE chance of dozing	Would NEVER doze	Would NEVER doze	Would NEVER doze	Fairly badly	NA	NA	NA	NA	Theft	AM	Target Present	IM_1M8Qk0kOhXOarL7	present	correct	0.8	1	0	No	33	No	No	No	No	No	No
425	Male	23:30:00	07:00:00	7	30	3 - Awake but relaxed; responsive but not fully alert	NA	Yes	3 - Awake, but relaxed; responsive but not fully alert	7:45 AM - 9:45 AM	Fairly Tired	10:15 PM - 12:45 AM	10:00 AM - 5:00 PM	Rather more of a morning type than an evening type	Would Never doze	Would NEVER doze	Would NEVER doze	Would NEVER doze	SLIGHT chance of dozing	Would NEVER doze	Would NEVER doze	Would NEVER doze	Very well	NA	NA	NA	NA	Theft	AM	Target Present	IM_1M8Qk0kOhXOarL7	present	correct	1	1	0	No	31	No	No	No	No	No	No
426	Female	22:00:00	05:00:00	7	0	2 - Functioning at high levels, but not fully alert	NA	Yes	2 - Functioning at high levels, but not fully alert	7:45 AM - 9:45 AM	Very Tired	2:00 AM - 3:00 AM	8:00 AM - 10:00 AM	Rather more of a morning type than an evening type	SLIGHT chance of dozing	SLIGHT chance of dozing	Would NEVER doze	SLIGHT chance of dozing	HIGH chance of dozing	Would NEVER doze	Would NEVER doze	Would NEVER doze	Fairly well	NA	NA	NA	NA	Theft	AM	Target Absent	Not Present	absent	correct	0.9	0	0	No	32	No	No	No	No	No	No
427	Female	00:30:00	07:00:00	6	30	3 - Awake but relaxed; responsive but not fully alert	NA	Yes	3 - Awake, but relaxed; responsive but not fully alert	7:45 AM - 9:45 AM	Very Tired	9:00 PM - 10:15 PM	5:00 PM - 10:00 PM	Rather more of an evening type than a morning type	MODERATE chance of dozing	SLIGHT chance of dozing	Would NEVER doze	SLIGHT chance of dozing	HIGH chance of dozing	Would NEVER doze	Would NEVER doze	Would NEVER doze	Well	NA	NA	NA	NA	Theft	AM	Target Absent	Not Present	absent	correct	0.2	0	0	No	35	No	No	No	No	No	No
428	Female	21:30:00	06:30:00	9	0	1 - Feeling active, vital, alert, or wide awake	NA	Yes	1 - Feeling active, vital, alert, or wide awake	7:45 AM - 9:45 AM	Fairly Tired	9:00 PM - 10:15 PM	10:00 AM - 5:00 PM	Rather more of an evening type than a morning type	Would Never doze	Would NEVER doze	Would NEVER doze	Would NEVER doze	SLIGHT chance of dozing	Would NEVER doze	Would NEVER doze	Would NEVER doze	Fairly well	NA	NA	NA	NA	Theft	AM	Target Absent	IM_dbd7rJVP1hyyOcB	present	incorrect	0.7	0	1	No	35	No	No	No	No	No	No
429	Male	00:00:00	07:00:00	7	0	3 - Awake but relaxed; responsive but not fully alert	NA	Yes	3 - Awake, but relaxed; responsive but not fully alert	9:45 AM - 11:00 AM	Fairly Tired	10:15 PM - 12:45 AM	10:00 AM - 5:00 PM	Definitely and evening type	Would Never doze	SLIGHT chance of dozing	Would NEVER doze	SLIGHT chance of dozing	HIGH chance of dozing	Would NEVER doze	Would NEVER doze	SLIGHT chance of dozing	Very well	NA	NA	NA	NA	Theft	AM	Target Absent	Not Present	absent	correct	0.7	0	0	No	30	No	No	No	No	No	No
430	Male	21:00:00	05:00:00	8	0	1 - Feeling active, vital, alert, or wide awake	NA	Yes	1 - Feeling active, vital, alert, or wide awake	5:00 AM - 6:30 AM	Fairly Tired	8:00 PM - 9:00 PM	8:00 AM - 10:00 AM	Definitely a morning type	SLIGHT chance of dozing	SLIGHT chance of dozing	Would NEVER doze	SLIGHT chance of dozing	MODERATE chance of dozing	Would NEVER doze	SLIGHT chance of dozing	Would NEVER doze	Well	NA	NA	NA	NA	Theft	AM	Target Absent	IM_dbd7rJVP1hyyOcB	present	incorrect	0.8	0	1	No	36	No	No	No	No	No	No
431	Female	01:00:00	08:00:00	7	0	2 - Functioning at high levels, but not fully alert	NA	No	2 - Functioning at high levels, but not fully alert	7:45 AM - 9:45 AM	Fairly Refreshed	10:15 PM - 12:45 AM	10:00 AM - 5:00 PM	Definitely and evening type	SLIGHT chance of dozing	MODERATE chance of dozing	SLIGHT chance of dozing	SLIGHT chance of dozing	MODERATE chance of dozing	Would NEVER doze	SLIGHT chance of dozing	Would NEVER doze	Well	NA	NA	NA	NA	Theft	AM	Target Absent	Not Present	absent	correct	0.5	0	0	No	40	No	No	No	No	No	No
432	Male	23:00:00	06:30:00	7	5	1 - Feeling active, vital, alert, or wide awake	NA	No	1 - Feeling active, vital, alert, or wide awake	7:45 AM - 9:45 AM	Fairly Refreshed	8:00 PM - 9:00 PM	5:00 PM - 10:00 PM	Rather more of an evening type than a morning type	HIGH chance of dozing	SLIGHT chance of dozing	SLIGHT chance of dozing	MODERATE chance of dozing	HIGH chance of dozing	Would NEVER doze	MODERATE chance of dozing	Would NEVER doze	Fairly well	NA	NA	NA	NA	Theft	AM	Target Present	Not Present	absent	Incorrect	0.5	0	0	No	31	No	No	No	No	No	No
433	Female	22:30:00	05:30:00	7	0	2 - Functioning at high levels, but not fully alert	NA	Yes	2 - Functioning at high levels, but not fully alert	6:30 AM - 7:45 AM	Fairly Refreshed	10:15 PM - 12:45 AM	8:00 AM - 10:00 AM	Rather more of a morning type than an evening type	MODERATE chance of dozing	MODERATE chance of dozing	Would NEVER doze	Would NEVER doze	SLIGHT chance of dozing	Would NEVER doze	Would NEVER doze	Would NEVER doze	Fairly well	NA	NA	NA	NA	Theft	AM	Target Present	IM_1M8Qk0kOhXOarL7	present	correct	1	1	0	No	32	No	No	No	No	No	No
434	Male	21:00:00	04:00:00	7	0	3 - Awake but relaxed; responsive but not fully alert	NA	Yes	3 - Awake, but relaxed; responsive but not fully alert	6:30 AM - 7:45 AM	Fairly Tired	8:00 PM - 9:00 PM	8:00 AM - 10:00 AM	Rather more of a morning type than an evening type	HIGH chance of dozing	MODERATE chance of dozing	Would NEVER doze	MODERATE chance of dozing	HIGH chance of dozing	Would NEVER doze	Would NEVER doze	Would NEVER doze	Fairly well	NA	NA	NA	NA	Theft	AM	Target Absent	Not Present	absent	correct	1	0	0	No	27	No	No	No	No	No	No
435	Female	23:30:00	06:00:00	6	30	2 - Functioning at high levels, but not fully alert	NA	No	2 - Functioning at high levels, but not fully alert	7:45 AM - 9:45 AM	Fairly Tired	10:15 PM - 12:45 AM	10:00 AM - 5:00 PM	Definitely and evening type	SLIGHT chance of dozing	SLIGHT chance of dozing	Would NEVER doze	MODERATE chance of dozing	HIGH chance of dozing	Would NEVER doze	Would NEVER doze	Would NEVER doze	Fairly well	NA	NA	NA	NA	Theft	AM	Target Absent	Not Present	absent	correct	0.6	0	0	No	31	No	No	No	No	No	No
436	Female	22:30:00	05:30:00	7	0	3 - Awake but relaxed; responsive but not fully alert	NA	No	3 - Awake, but relaxed; responsive but not fully alert	6:30 AM - 7:45 AM	Fairly Tired	8:00 PM - 9:00 PM	10:00 AM - 5:00 PM	Rather more of a morning type than an evening type	MODERATE chance of dozing	MODERATE chance of dozing	SLIGHT chance of dozing	SLIGHT chance of dozing	HIGH chance of dozing	Would NEVER doze	SLIGHT chance of dozing	Would NEVER doze	Fairly well	NA	NA	NA	NA	Theft	AM	Target Present	IM_1M8Qk0kOhXOarL7	present	correct	0.6	1	0	No	36	No	No	No	No	No	No
437	Male	22:00:00	06:00:00	8	10	1 - Feeling active, vital, alert, or wide awake	NA	No	1 - Feeling active, vital, alert, or wide awake	7:45 AM - 9:45 AM	Fairly Tired	10:15 PM - 12:45 AM	10:00 AM - 5:00 PM	Definitely and evening type	MODERATE chance of dozing	SLIGHT chance of dozing	Would NEVER doze	Would NEVER doze	SLIGHT chance of dozing	Would NEVER doze	Would NEVER doze	Would NEVER doze	Fairly well	NA	NA	NA	NA	Theft	AM	Target Present	IM_1M8Qk0kOhXOarL7	present	correct	0.9	1	0	No	33	No	No	No	No	No	No
438	Male	19:30:00	05:30:00	9	0	1 - Feeling active, vital, alert, or wide awake	NA	Yes	1 - Feeling active, vital, alert, or wide awake	6:30 AM - 7:45 AM	Very Tired	8:00 PM - 9:00 PM	10:00 AM - 5:00 PM	Rather more of an evening type than a morning type	MODERATE chance of dozing	HIGH chance of dozing	MODERATE chance of dozing	SLIGHT chance of dozing	SLIGHT chance of dozing	Would NEVER doze	SLIGHT chance of dozing	Would NEVER doze	Fairly well	NA	NA	NA	NA	Theft	AM	Target Present	IM_1M8Qk0kOhXOarL7	present	correct	1	1	0	No	27	No	No	No	No	No	No
439	Female	22:30:00	07:00:00	8	0	1 - Feeling active, vital, alert, or wide awake	NA	No	2 - Functioning at high levels, but not fully alert	6:30 AM - 7:45 AM	Fairly Refreshed	10:15 PM - 12:45 AM	10:00 AM - 5:00 PM	Definitely a morning type	Would Never doze	Would NEVER doze	Would NEVER doze	Would NEVER doze	Would NEVER doze	Would NEVER doze	Would NEVER doze	Would NEVER doze	Very well	NA	NA	NA	NA	Theft	AM	Target Present	IM_1M8Qk0kOhXOarL7	present	correct	0.4	1	0	No	26	No	No	No	No	No	No
440	Male	00:00:00	06:30:00	6	30	1 - Feeling active, vital, alert, or wide awake	NA	No	1 - Feeling active, vital, alert, or wide awake	7:45 AM - 9:45 AM	Fairly Refreshed	10:15 PM - 12:45 AM	10:00 AM - 5:00 PM	Rather more of an evening type than a morning type	MODERATE chance of dozing	HIGH chance of dozing	SLIGHT chance of dozing	SLIGHT chance of dozing	HIGH chance of dozing	Would NEVER doze	Would NEVER doze	Would NEVER doze	Well	NA	NA	NA	NA	Theft	AM	Target Present	IM_1M8Qk0kOhXOarL7	present	correct	1	1	0	No	31	No	No	No	No	No	No
441	Female	22:00:00	07:00:00	9	0	2 - Functioning at high levels, but not fully alert	NA	No	3 - Awake, but relaxed; responsive but not fully alert	6:30 AM - 7:45 AM	Fairly Tired	9:00 PM - 10:15 PM	8:00 AM - 10:00 AM	Definitely a morning type	MODERATE chance of dozing	MODERATE chance of dozing	SLIGHT chance of dozing	SLIGHT chance of dozing	HIGH chance of dozing	Would NEVER doze	SLIGHT chance of dozing	Would NEVER doze	Well	NA	NA	NA	NA	Theft	AM	Target Absent	Not Present	absent	correct	0.7	0	0	No	22	No	No	No	No	No	No
442	Female	23:00:00	08:00:00	9	0	2 - Functioning at high levels, but not fully alert	NA	Yes	2 - Functioning at high levels, but not fully alert	7:45 AM - 9:45 AM	Fairly Tired	8:00 PM - 9:00 PM	10:00 AM - 5:00 PM	Rather more of an evening type than a morning type	MODERATE chance of dozing	SLIGHT chance of dozing	Would NEVER doze	Would NEVER doze	SLIGHT chance of dozing	Would NEVER doze	SLIGHT chance of dozing	Would NEVER doze	Fairly badly	NA	NA	NA	NA	Theft	AM	Target Absent	Not Present	absent	correct	1	0	0	No	29	No	No	No	No	No	No
443	Female	22:30:00	06:30:00	8	0	1 - Feeling active, vital, alert, or wide awake	NA	No	1 - Feeling active, vital, alert, or wide awake	7:45 AM - 9:45 AM	Fairly Tired	10:15 PM - 12:45 AM	10:00 AM - 5:00 PM	Definitely and evening type	SLIGHT chance of dozing	MODERATE chance of dozing	HIGH chance of dozing	MODERATE chance of dozing	HIGH chance of dozing	Would NEVER doze	SLIGHT chance of dozing	Would NEVER doze	Well	NA	NA	NA	NA	Theft	AM	Target Absent	IM_cwLXpjoYGTJmyGh	present	incorrect	0.5	0	1	No	25	No	No	No	No	No	No
444	Female	23:00:00	06:30:00	7	30	2 - Functioning at high levels, but not fully alert	NA	No	2 - Functioning at high levels, but not fully alert	7:45 AM - 9:45 AM	Fairly Tired	10:15 PM - 12:45 AM	10:00 AM - 5:00 PM	Rather more of an evening type than a morning type	Would Never doze	SLIGHT chance of dozing	Would NEVER doze	Would NEVER doze	MODERATE chance of dozing	Would NEVER doze	Would NEVER doze	Would NEVER doze	Fairly well	NA	NA	NA	NA	Theft	AM	Target Absent	IM_9yH2NQC8aaLqub3	present	incorrect	0.6	0	1	No	34	No	No	No	No	No	No
445	Male	00:00:00	06:30:00	6	0	1 - Feeling active, vital, alert, or wide awake	NA	Yes	1 - Feeling active, vital, alert, or wide awake	6:30 AM - 7:45 AM	Fairly Refreshed	10:15 PM - 12:45 AM	8:00 AM - 10:00 AM	Rather more of a morning type than an evening type	SLIGHT chance of dozing	Would NEVER doze	Would NEVER doze	SLIGHT chance of dozing	MODERATE chance of dozing	Would NEVER doze	SLIGHT chance of dozing	Would NEVER doze	Well	NA	NA	NA	NA	Theft	AM	Target Present	IM_1M8Qk0kOhXOarL7	present	correct	0.7	1	0	No	29	No	No	No	No	No	No
446	Female	21:30:00	06:00:00	8	0	2 - Functioning at high levels, but not fully alert	NA	Yes	2 - Functioning at high levels, but not fully alert	6:30 AM - 7:45 AM	Very Refreshed	9:00 PM - 10:15 PM	10:00 AM - 5:00 PM	Definitely a morning type	SLIGHT chance of dozing	SLIGHT chance of dozing	Would NEVER doze	Would NEVER doze	HIGH chance of dozing	Would NEVER doze	Would NEVER doze	Would NEVER doze	Very well	NA	NA	NA	NA	Theft	AM	Target Present	IM_1M8Qk0kOhXOarL7	present	correct	0.9	1	0	No	35	No	No	No	No	No	No
447	Male	21:30:00	06:00:00	8	30	2 - Functioning at high levels, but not fully alert	NA	Yes	3 - Awake, but relaxed; responsive but not fully alert	7:45 AM - 9:45 AM	Very Tired	9:00 PM - 10:15 PM	10:00 AM - 5:00 PM	Definitely and evening type	Would Never doze	MODERATE chance of dozing	Would NEVER doze	Would NEVER doze	SLIGHT chance of dozing	Would NEVER doze	Would NEVER doze	Would NEVER doze	Fairly well	NA	NA	NA	NA	Theft	AM	Target Present	IM_1M8Qk0kOhXOarL7	present	correct	0.6	1	0	No	35	No	No	No	No	No	No
448	Female	21:30:00	06:30:00	9	0	1 - Feeling active, vital, alert, or wide awake	NA	No	1 - Feeling active, vital, alert, or wide awake	7:45 AM - 9:45 AM	Fairly Refreshed	10:15 PM - 12:45 AM	8:00 AM - 10:00 AM	Definitely a morning type	SLIGHT chance of dozing	SLIGHT chance of dozing	SLIGHT chance of dozing	MODERATE chance of dozing	HIGH chance of dozing	Would NEVER doze	SLIGHT chance of dozing	Would NEVER doze	Very well	NA	NA	NA	NA	Theft	AM	Target Absent	Not Present	absent	correct	0.4	0	0	No	25	No	No	No	No	No	No
449	Female	00:00:00	07:00:00	7	5	2 - Functioning at high levels, but not fully alert	NA	Yes	2 - Functioning at high levels, but not fully alert	7:45 AM - 9:45 AM	Fairly Refreshed	10:15 PM - 12:45 AM	10:00 AM - 5:00 PM	Rather more of a morning type than an evening type	SLIGHT chance of dozing	MODERATE chance of dozing	Would NEVER doze	Would NEVER doze	SLIGHT chance of dozing	Would NEVER doze	Would NEVER doze	Would NEVER doze	Fairly well	NA	NA	NA	NA	Theft	AM	Target Present	IM_1M8Qk0kOhXOarL7	present	correct	1	1	0	No	34	No	No	No	No	No	No
450	Female	22:30:00	06:30:00	8	0	1 - Feeling active, vital, alert, or wide awake	NA	Yes	1 - Feeling active, vital, alert, or wide awake	5:00 AM - 6:30 AM	Fairly Refreshed	8:00 PM - 9:00 PM	5:00 AM - 8:00 AM	Definitely a morning type	SLIGHT chance of dozing	MODERATE chance of dozing	Would NEVER doze	SLIGHT chance of dozing	HIGH chance of dozing	Would NEVER doze	Would NEVER doze	Would NEVER doze	Well	NA	NA	NA	NA	Theft	AM	Target Present	IM_1M8Qk0kOhXOarL7	present	correct	0.9	1	0	No	28	No	No	No	No	No	No
451	Female	22:00:00	05:00:00	7	0	3 - Awake but relaxed; responsive but not fully alert	NA	Yes	3 - Awake, but relaxed; responsive but not fully alert	5:00 AM - 6:30 AM	Fairly Tired	9:00 PM - 10:15 PM	8:00 AM - 10:00 AM	Definitely a morning type	SLIGHT chance of dozing	MODERATE chance of dozing	Would NEVER doze	Would NEVER doze	MODERATE chance of dozing	Would NEVER doze	Would NEVER doze	Would NEVER doze	Fairly badly	NA	NA	NA	NA	Theft	AM	Target Present	IM_1M8Qk0kOhXOarL7	present	correct	1	1	0	No	37	No	No	No	No	No	No
452	Female	22:00:00	05:30:00	7	30	2 - Functioning at high levels, but not fully alert	NA	No	2 - Functioning at high levels, but not fully alert	7:45 AM - 9:45 AM	Fairly Tired	9:00 PM - 10:15 PM	10:00 AM - 5:00 PM	Rather more of a morning type than an evening type	Would Never doze	MODERATE chance of dozing	SLIGHT chance of dozing	HIGH chance of dozing	HIGH chance of dozing	Would NEVER doze	SLIGHT chance of dozing	Would NEVER doze	Fairly well	NA	NA	NA	NA	Theft	AM	Target Absent	Not Present	absent	correct	0.6	0	0	No	40	No	No	No	No	No	No
453	Female	22:00:00	06:00:00	8	0	4 - Somewhat foggy, let down	NA	Yes	4 - Somewhat foggy, let down	9:45 AM - 11:00 AM	Very Tired	8:00 PM - 9:00 PM	5:00 PM - 10:00 PM	Definitely and evening type	HIGH chance of dozing	MODERATE chance of dozing	MODERATE chance of dozing	SLIGHT chance of dozing	SLIGHT chance of dozing	SLIGHT chance of dozing	MODERATE chance of dozing	SLIGHT chance of dozing	Well	NA	NA	NA	NA	Theft	AM	Target Absent	Not Present	absent	correct	0.7	0	0	No	40	No	No	No	No	No	No
454	Male	22:30:00	07:00:00	8	30	2 - Functioning at high levels, but not fully alert	NA	No	2 - Functioning at high levels, but not fully alert	7:45 AM - 9:45 AM	Fairly Refreshed	9:00 PM - 10:15 PM	5:00 PM - 10:00 PM	Rather more of an evening type than a morning type	SLIGHT chance of dozing	SLIGHT chance of dozing	SLIGHT chance of dozing	SLIGHT chance of dozing	MODERATE chance of dozing	Would NEVER doze	SLIGHT chance of dozing	Would NEVER doze	Well	NA	NA	NA	NA	Theft	AM	Target Absent	Not Present	absent	correct	0.9	0	0	No	21	No	No	No	No	No	No
455	Male	22:00:00	06:00:00	8	0	3 - Awake but relaxed; responsive but not fully alert	NA	Yes	3 - Awake, but relaxed; responsive but not fully alert	5:00 AM - 6:30 AM	Very Tired	9:00 PM - 10:15 PM	8:00 AM - 10:00 AM	Definitely a morning type	SLIGHT chance of dozing	MODERATE chance of dozing	Would NEVER doze	Would NEVER doze	HIGH chance of dozing	Would NEVER doze	SLIGHT chance of dozing	Would NEVER doze	Fairly well	NA	NA	NA	NA	Theft	AM	Target Present	IM_1M8Qk0kOhXOarL7	present	correct	0.7	1	0	No	36	No	No	No	No	No	No
456	Female	23:30:00	08:30:00	9	0	1 - Feeling active, vital, alert, or wide awake	NA	No	1 - Feeling active, vital, alert, or wide awake	7:45 AM - 9:45 AM	Fairly Tired	10:15 PM - 12:45 AM	5:00 PM - 10:00 PM	Rather more of an evening type than a morning type	MODERATE chance of dozing	SLIGHT chance of dozing	Would NEVER doze	SLIGHT chance of dozing	MODERATE chance of dozing	Would NEVER doze	SLIGHT chance of dozing	Would NEVER doze	Well	NA	NA	NA	NA	Theft	AM	Target Absent	Not Present	absent	correct	0.4	0	0	No	35	No	No	No	No	No	No
457	Female	23:00:00	08:00:00	9	0	3 - Awake but relaxed; responsive but not fully alert	NA	Yes	3 - Awake, but relaxed; responsive but not fully alert	7:45 AM - 9:45 AM	Fairly Refreshed	10:15 PM - 12:45 AM	10:00 AM - 5:00 PM	Rather more of an evening type than a morning type	Would Never doze	Would NEVER doze	Would NEVER doze	SLIGHT chance of dozing	SLIGHT chance of dozing	Would NEVER doze	Would NEVER doze	Would NEVER doze	Well	NA	NA	NA	NA	Theft	AM	Target Present	IM_1M8Qk0kOhXOarL7	present	correct	1	1	0	No	23	No	No	No	No	No	No
458	Female	22:00:00	05:00:00	6	30	4 - Somewhat foggy, let down	NA	Yes	4 - Somewhat foggy, let down	9:45 AM - 11:00 AM	Fairly Tired	8:00 PM - 9:00 PM	10:00 AM - 5:00 PM	Rather more of a morning type than an evening type	SLIGHT chance of dozing	MODERATE chance of dozing	Would NEVER doze	SLIGHT chance of dozing	HIGH chance of dozing	Would NEVER doze	Would NEVER doze	Would NEVER doze	Fairly well	NA	NA	NA	NA	Theft	AM	Target Absent	IM_9yH2NQC8aaLqub3	present	incorrect	0.4	0	1	No	35	No	No	No	No	No	No
459	Female	22:30:00	04:30:00	5	0	2 - Functioning at high levels, but not fully alert	NA	No	2 - Functioning at high levels, but not fully alert	6:30 AM - 7:45 AM	Fairly Refreshed	9:00 PM - 10:15 PM	10:00 AM - 5:00 PM	Rather more of a morning type than an evening type	SLIGHT chance of dozing	MODERATE chance of dozing	SLIGHT chance of dozing	SLIGHT chance of dozing	HIGH chance of dozing	Would NEVER doze	Would NEVER doze	Would NEVER doze	Fairly well	NA	NA	NA	NA	Theft	AM	Target Absent	IM_enum53qkhaxytBr	present	incorrect	0.6	0	1	No	38	No	No	No	No	No	No
460	Female	23:30:00	06:30:00	7	0	2 - Functioning at high levels, but not fully alert	NA	No	2 - Functioning at high levels, but not fully alert	9:45 AM - 11:00 AM	Fairly Refreshed	8:00 PM - 9:00 PM	5:00 PM - 10:00 PM	Rather more of an evening type than a morning type	MODERATE chance of dozing	HIGH chance of dozing	Would NEVER doze	SLIGHT chance of dozing	SLIGHT chance of dozing	Would NEVER doze	HIGH chance of dozing	Would NEVER doze	Fairly well	NA	NA	NA	NA	Theft	AM	Target Present	IM_1M8Qk0kOhXOarL7	present	correct	0.8	1	0	No	31	No	No	No	No	No	No
461	Female	01:00:00	07:30:00	6	30	3 - Awake but relaxed; responsive but not fully alert	NA	Yes	1 - Feeling active, vital, alert, or wide awake	7:45 AM - 9:45 AM	Fairly Tired	12:45 AM - 2:00 AM	5:00 PM - 10:00 PM	Definitely and evening type	MODERATE chance of dozing	MODERATE chance of dozing	Would NEVER doze	HIGH chance of dozing	HIGH chance of dozing	Would NEVER doze	SLIGHT chance of dozing	Would NEVER doze	Fairly well	NA	NA	NA	NA	Theft	AM	Target Present	IM_1M8Qk0kOhXOarL7	present	correct	1	1	0	No	30	No	No	No	No	No	No
462	Female	23:00:00	09:00:00	10	0	1 - Feeling active, vital, alert, or wide awake	NA	No	1 - Feeling active, vital, alert, or wide awake	7:45 AM - 9:45 AM	Fairly Refreshed	10:15 PM - 12:45 AM	10:00 AM - 5:00 PM	Rather more of an evening type than a morning type	SLIGHT chance of dozing	SLIGHT chance of dozing	Would NEVER doze	SLIGHT chance of dozing	MODERATE chance of dozing	Would NEVER doze	Would NEVER doze	Would NEVER doze	Fairly well	NA	NA	NA	NA	Theft	AM	Target Present	IM_1M8Qk0kOhXOarL7	present	correct	0.9	1	0	No	33	No	No	No	No	No	No
463	Female	00:30:00	08:00:00	7	30	2 - Functioning at high levels, but not fully alert	NA	Yes	1 - Feeling active, vital, alert, or wide awake	7:45 AM - 9:45 AM	Fairly Tired	10:15 PM - 12:45 AM	10:00 AM - 5:00 PM	Rather more of an evening type than a morning type	SLIGHT chance of dozing	MODERATE chance of dozing	SLIGHT chance of dozing	HIGH chance of dozing	HIGH chance of dozing	Would NEVER doze	Would NEVER doze	Would NEVER doze	Well	NA	NA	NA	NA	Theft	AM	Target Present	IM_1M8Qk0kOhXOarL7	present	correct	1	1	0	No	19	No	No	No	No	No	No
464	Female	00:30:00	09:30:00	9	0	3 - Awake but relaxed; responsive but not fully alert	NA	No	3 - Awake, but relaxed; responsive but not fully alert	9:45 AM - 11:00 AM	Fairly Tired	10:15 PM - 12:45 AM	10:00 AM - 5:00 PM	Rather more of an evening type than a morning type	Would Never doze	Would NEVER doze	Would NEVER doze	SLIGHT chance of dozing	SLIGHT chance of dozing	Would NEVER doze	Would NEVER doze	Would NEVER doze	Well	NA	NA	NA	NA	Theft	AM	Target Present	IM_1M8Qk0kOhXOarL7	present	correct	0.8	1	0	No	19	No	No	No	No	No	No
465	Female	23:30:00	06:00:00	6	30	2 - Functioning at high levels, but not fully alert	NA	Yes	2 - Functioning at high levels, but not fully alert	7:45 AM - 9:45 AM	Fairly Tired	9:00 PM - 10:15 PM	10:00 AM - 5:00 PM	Rather more of an evening type than a morning type	MODERATE chance of dozing	HIGH chance of dozing	Would NEVER doze	Would NEVER doze	HIGH chance of dozing	Would NEVER doze	Would NEVER doze	Would NEVER doze	Fairly well	NA	NA	NA	NA	Theft	AM	Target Absent	Not Present	absent	correct	0.5	0	0	No	22	No	No	No	No	No	No
466	Female	00:00:00	07:00:00	7	0	2 - Functioning at high levels, but not fully alert	NA	No	2 - Functioning at high levels, but not fully alert	7:45 AM - 9:45 AM	Very Tired	9:00 PM - 10:15 PM	8:00 AM - 10:00 AM	Definitely and evening type	SLIGHT chance of dozing	SLIGHT chance of dozing	Would NEVER doze	Would NEVER doze	SLIGHT chance of dozing	Would NEVER doze	Would NEVER doze	Would NEVER doze	Very well	NA	NA	NA	NA	Theft	AM	Target Absent	Not Present	absent	correct	0.9	0	0	No	35	No	No	No	No	No	No
467	Male	22:30:00	06:00:00	7	0	3 - Awake but relaxed; responsive but not fully alert	NA	Yes	3 - Awake, but relaxed; responsive but not fully alert	7:45 AM - 9:45 AM	Very Tired	9:00 PM - 10:15 PM	10:00 AM - 5:00 PM	Rather more of an evening type than a morning type	MODERATE chance of dozing	HIGH chance of dozing	Would NEVER doze	SLIGHT chance of dozing	SLIGHT chance of dozing	Would NEVER doze	Would NEVER doze	Would NEVER doze	Fairly well	NA	NA	NA	NA	Theft	AM	Target Present	IM_1M8Qk0kOhXOarL7	present	correct	0.9	1	0	No	29	No	No	No	No	No	No
468	Male	00:30:00	07:30:00	7	0	3 - Awake but relaxed; responsive but not fully alert	NA	Yes	3 - Awake, but relaxed; responsive but not fully alert	11:00 AM - 12 NOON	Very Tired	10:15 PM - 12:45 AM	5:00 PM - 10:00 PM	Definitely and evening type	MODERATE chance of dozing	SLIGHT chance of dozing	MODERATE chance of dozing	MODERATE chance of dozing	HIGH chance of dozing	Would NEVER doze	SLIGHT chance of dozing	SLIGHT chance of dozing	Fairly well	NA	NA	NA	NA	Theft	AM	Target Absent	Not Present	absent	correct	0.1	0	0	No	29	No	No	No	No	No	No
469	Male	23:00:00	06:00:00	7	0	2 - Functioning at high levels, but not fully alert	NA	Yes	2 - Functioning at high levels, but not fully alert	7:45 AM - 9:45 AM	Fairly Tired	9:00 PM - 10:15 PM	10:00 AM - 5:00 PM	Rather more of a morning type than an evening type	MODERATE chance of dozing	MODERATE chance of dozing	SLIGHT chance of dozing	SLIGHT chance of dozing	MODERATE chance of dozing	SLIGHT chance of dozing	HIGH chance of dozing	MODERATE chance of dozing	Fairly badly	NA	NA	NA	NA	Theft	AM	Target Absent	IM_cwLXpjoYGTJmyGh	present	incorrect	0.4	0	1	No	26	No	No	No	No	No	No
470	Male	22:30:00	07:00:00	8	30	3 - Awake but relaxed; responsive but not fully alert	NA	No	3 - Awake, but relaxed; responsive but not fully alert	7:45 AM - 9:45 AM	Fairly Refreshed	10:15 PM - 12:45 AM	10:00 AM - 5:00 PM	Rather more of an evening type than a morning type	SLIGHT chance of dozing	SLIGHT chance of dozing	Would NEVER doze	SLIGHT chance of dozing	SLIGHT chance of dozing	Would NEVER doze	SLIGHT chance of dozing	Would NEVER doze	Fairly well	NA	NA	NA	NA	Theft	AM	Target Present	Not Present	absent	Incorrect	0.5	0	0	No	27	No	No	No	No	No	No
471	Female	22:30:00	08:00:00	7	0	3 - Awake but relaxed; responsive but not fully alert	NA	No	2 - Functioning at high levels, but not fully alert	7:45 AM - 9:45 AM	Fairly Tired	2:00 AM - 3:00 AM	8:00 AM - 10:00 AM	Rather more of an evening type than a morning type	Would Never doze	MODERATE chance of dozing	Would NEVER doze	HIGH chance of dozing	MODERATE chance of dozing	Would NEVER doze	Would NEVER doze	Would NEVER doze	Fairly well	NA	NA	NA	NA	Theft	AM	Target Absent	IM_8ukGeH1xhLbWRsF	present	incorrect	0.7	0	1	No	28	No	No	No	No	No	No
472	Female	00:00:00	07:30:00	7	0	4 - Somewhat foggy, let down	NA	Yes	3 - Awake, but relaxed; responsive but not fully alert	7:45 AM - 9:45 AM	Fairly Tired	8:00 PM - 9:00 PM	10:00 AM - 5:00 PM	Rather more of an evening type than a morning type	SLIGHT chance of dozing	SLIGHT chance of dozing	Would NEVER doze	SLIGHT chance of dozing	MODERATE chance of dozing	Would NEVER doze	SLIGHT chance of dozing	Would NEVER doze	Fairly well	NA	NA	NA	NA	Theft	AM	Target Present	IM_1M8Qk0kOhXOarL7	present	correct	0.4	1	0	No	18	No	No	No	No	No	No
473	Female	22:30:00	08:00:00	9	30	1 - Feeling active, vital, alert, or wide awake	NA	No	1 - Feeling active, vital, alert, or wide awake	7:45 AM - 9:45 AM	Fairly Refreshed	9:00 PM - 10:15 PM	10:00 AM - 5:00 PM	Rather more of a morning type than an evening type	Would Never doze	SLIGHT chance of dozing	Would NEVER doze	Would NEVER doze	SLIGHT chance of dozing	Would NEVER doze	Would NEVER doze	Would NEVER doze	Well	NA	NA	NA	NA	Theft	AM	Target Present	IM_1M8Qk0kOhXOarL7	present	correct	1	1	0	No	31	No	No	No	No	No	No
474	Female	00:00:00	09:00:00	8	45	1 - Feeling active, vital, alert, or wide awake	NA	Yes	1 - Feeling active, vital, alert, or wide awake	7:45 AM - 9:45 AM	Very Refreshed	9:00 PM - 10:15 PM	8:00 AM - 10:00 AM	Rather more of a morning type than an evening type	SLIGHT chance of dozing	SLIGHT chance of dozing	Would NEVER doze	Would NEVER doze	MODERATE chance of dozing	Would NEVER doze	Would NEVER doze	Would NEVER doze	Very well	NA	NA	NA	NA	Theft	AM	Target Absent	IM_dbd7rJVP1hyyOcB	present	incorrect	0.8	0	1	No	25	No	No	No	No	No	No
475	Female	23:00:00	10:00:00	11	0	1 - Feeling active, vital, alert, or wide awake	NA	No	1 - Feeling active, vital, alert, or wide awake	6:30 AM - 7:45 AM	Fairly Tired	9:00 PM - 10:15 PM	5:00 PM - 10:00 PM	Definitely and evening type	MODERATE chance of dozing	HIGH chance of dozing	Would NEVER doze	SLIGHT chance of dozing	HIGH chance of dozing	Would NEVER doze	Would NEVER doze	Would NEVER doze	Very well	NA	NA	NA	NA	Theft	AM	Target Absent	IM_dbd7rJVP1hyyOcB	present	incorrect	0.4	0	1	No	24	No	No	No	No	No	No
476	Female	00:00:00	07:30:00	6	40	2 - Functioning at high levels, but not fully alert	NA	No	2 - Functioning at high levels, but not fully alert	7:45 AM - 9:45 AM	Fairly Refreshed	10:15 PM - 12:45 AM	5:00 PM - 10:00 PM	Rather more of a morning type than an evening type	MODERATE chance of dozing	SLIGHT chance of dozing	MODERATE chance of dozing	SLIGHT chance of dozing	HIGH chance of dozing	Would NEVER doze	SLIGHT chance of dozing	Would NEVER doze	Fairly well	NA	NA	NA	NA	Theft	AM	Target Absent	Not Present	absent	correct	1	0	0	No	19	No	No	No	No	No	No
477	Male	18:30:00	04:00:00	10	0	4 - Somewhat foggy, let down	NA	Yes	4 - Somewhat foggy, let down	7:45 AM - 9:45 AM	Fairly Refreshed	8:00 PM - 9:00 PM	5:00 AM - 8:00 AM	Rather more of a morning type than an evening type	SLIGHT chance of dozing	MODERATE chance of dozing	Would NEVER doze	MODERATE chance of dozing	HIGH chance of dozing	Would NEVER doze	HIGH chance of dozing	Would NEVER doze	Fairly well	NA	NA	NA	NA	Theft	AM	Target Present	IM_1M8Qk0kOhXOarL7	present	correct	0.7	1	0	No	27	No	No	No	No	No	No
478	Male	23:30:00	08:30:00	8	30	3 - Awake but relaxed; responsive but not fully alert	NA	No	3 - Awake, but relaxed; responsive but not fully alert	9:45 AM - 11:00 AM	Fairly Tired	10:15 PM - 12:45 AM	10:00 AM - 5:00 PM	Rather more of an evening type than a morning type	SLIGHT chance of dozing	SLIGHT chance of dozing	Would NEVER doze	SLIGHT chance of dozing	MODERATE chance of dozing	Would NEVER doze	Would NEVER doze	Would NEVER doze	Well	NA	NA	NA	NA	Theft	AM	Target Absent	Not Present	absent	correct	0.3	0	0	No	33	No	No	No	No	No	No
479	Male	01:00:00	08:00:00	7	0	2 - Functioning at high levels, but not fully alert	NA	Yes	2 - Functioning at high levels, but not fully alert	7:45 AM - 9:45 AM	Fairly Tired	10:15 PM - 12:45 AM	5:00 PM - 10:00 PM	Definitely and evening type	SLIGHT chance of dozing	SLIGHT chance of dozing	SLIGHT chance of dozing	Would NEVER doze	MODERATE chance of dozing	Would NEVER doze	Would NEVER doze	Would NEVER doze	Fairly badly	NA	NA	NA	NA	Theft	AM	Target Absent	IM_9HPptiZsYiYuwLj	present	incorrect	0.8	0	1	No	32	No	No	No	No	No	No
480	Male	00:00:00	06:30:00	6	0	2 - Functioning at high levels, but not fully alert	NA	Yes	2 - Functioning at high levels, but not fully alert	7:45 AM - 9:45 AM	Fairly Refreshed	10:15 PM - 12:45 AM	5:00 PM - 10:00 PM	Definitely and evening type	HIGH chance of dozing	SLIGHT chance of dozing	MODERATE chance of dozing	Would NEVER doze	HIGH chance of dozing	Would NEVER doze	MODERATE chance of dozing	Would NEVER doze	Well	NA	NA	NA	NA	Theft	AM	Target Present	IM_1M8Qk0kOhXOarL7	present	correct	0.7	1	0	No	38	No	No	No	No	No	No
481	Female	21:30:00	06:00:00	8	0	3 - Awake but relaxed; responsive but not fully alert	NA	No	3 - Awake, but relaxed; responsive but not fully alert	7:45 AM - 9:45 AM	Fairly Tired	8:00 PM - 9:00 PM	10:00 AM - 5:00 PM	Definitely a morning type	Would Never doze	SLIGHT chance of dozing	SLIGHT chance of dozing	MODERATE chance of dozing	HIGH chance of dozing	SLIGHT chance of dozing	SLIGHT chance of dozing	Would NEVER doze	Fairly badly	NA	NA	NA	NA	Theft	AM	Target Present	IM_1M8Qk0kOhXOarL7	present	correct	0.9	1	0	No	23	No	No	No	No	No	No
482	Male	23:30:00	07:00:00	7	0	2 - Functioning at high levels, but not fully alert	NA	Yes	2 - Functioning at high levels, but not fully alert	7:45 AM - 9:45 AM	Fairly Tired	10:15 PM - 12:45 AM	10:00 AM - 5:00 PM	Rather more of an evening type than a morning type	MODERATE chance of dozing	SLIGHT chance of dozing	Would NEVER doze	Would NEVER doze	HIGH chance of dozing	SLIGHT chance of dozing	SLIGHT chance of dozing	Would NEVER doze	Fairly well	NA	NA	NA	NA	Theft	AM	Target Absent	Not Present	absent	correct	0.4	0	0	No	32	No	No	No	No	No	No
483	Male	22:00:00	05:30:00	7	30	2 - Functioning at high levels, but not fully alert	NA	Yes	2 - Functioning at high levels, but not fully alert	5:00 AM - 6:30 AM	Fairly Refreshed	9:00 PM - 10:15 PM	8:00 AM - 10:00 AM	Rather more of a morning type than an evening type	SLIGHT chance of dozing	Would NEVER doze	SLIGHT chance of dozing	MODERATE chance of dozing	HIGH chance of dozing	Would NEVER doze	SLIGHT chance of dozing	Would NEVER doze	Well	NA	NA	NA	NA	Theft	AM	Target Absent	Not Present	absent	correct	0.8	0	0	No	28	No	No	No	No	No	No
484	Female	23:00:00	08:30:00	9	30	3 - Awake but relaxed; responsive but not fully alert	NA	Yes	1 - Feeling active, vital, alert, or wide awake	6:30 AM - 7:45 AM	Fairly Tired	8:00 PM - 9:00 PM	10:00 AM - 5:00 PM	Definitely a morning type	Would Never doze	SLIGHT chance of dozing	MODERATE chance of dozing	HIGH chance of dozing	HIGH chance of dozing	Would NEVER doze	SLIGHT chance of dozing	Would NEVER doze	Well	NA	NA	NA	NA	Theft	AM	Target Absent	IM_9HWNLWEagrOAAGF	present	incorrect	0.9	0	1	No	27	No	No	No	No	No	No
485	Male	23:00:00	04:30:00	5	30	2 - Functioning at high levels, but not fully alert	NA	Yes	1 - Feeling active, vital, alert, or wide awake	6:30 AM - 7:45 AM	Fairly Tired	9:00 PM - 10:15 PM	8:00 AM - 10:00 AM	Rather more of a morning type than an evening type	MODERATE chance of dozing	HIGH chance of dozing	SLIGHT chance of dozing	Would NEVER doze	SLIGHT chance of dozing	Would NEVER doze	SLIGHT chance of dozing	Would NEVER doze	Well	NA	NA	NA	NA	Theft	AM	Target Absent	Not Present	absent	correct	0.9	0	0	No	35	No	No	No	No	No	No
486	Male	21:30:00	06:00:00	8	30	2 - Functioning at high levels, but not fully alert	NA	Yes	2 - Functioning at high levels, but not fully alert	5:00 AM - 6:30 AM	Fairly Refreshed	9:00 PM - 10:15 PM	10:00 AM - 5:00 PM	Rather more of a morning type than an evening type	MODERATE chance of dozing	MODERATE chance of dozing	SLIGHT chance of dozing	Would NEVER doze	HIGH chance of dozing	Would NEVER doze	Would NEVER doze	Would NEVER doze	Well	NA	NA	NA	NA	Theft	AM	Target Present	IM_1M8Qk0kOhXOarL7	present	correct	1	1	0	No	36	No	No	No	No	No	No
487	Female	21:30:00	06:30:00	8	30	1 - Feeling active, vital, alert, or wide awake	NA	Yes	1 - Feeling active, vital, alert, or wide awake	7:45 AM - 9:45 AM	Fairly Refreshed	8:00 PM - 9:00 PM	8:00 AM - 10:00 AM	Definitely a morning type	Would Never doze	SLIGHT chance of dozing	Would NEVER doze	SLIGHT chance of dozing	SLIGHT chance of dozing	Would NEVER doze	Would NEVER doze	Would NEVER doze	Well	NA	NA	NA	NA	Theft	AM	Target Present	IM_1M8Qk0kOhXOarL7	present	correct	1	1	0	No	35	No	No	No	No	No	No
488	Female	22:00:00	06:00:00	7	0	5 - Foggy; losing interest in remaining awake; slowed down	NA	Yes	5 - Foggy; losing interest in remaining awake; slowed down	7:45 AM - 9:45 AM	Very Tired	8:00 PM - 9:00 PM	10:00 AM - 5:00 PM	Definitely a morning type	Would Never doze	MODERATE chance of dozing	Would NEVER doze	MODERATE chance of dozing	MODERATE chance of dozing	Would NEVER doze	Would NEVER doze	Would NEVER doze	Badly	NA	NA	NA	NA	Theft	AM	Target Absent	Not Present	absent	correct	0.9	0	0	No	38	No	No	No	No	No	No
489	Female	00:30:00	08:30:00	8	30	1 - Feeling active, vital, alert, or wide awake	NA	Yes	1 - Feeling active, vital, alert, or wide awake	7:45 AM - 9:45 AM	Fairly Refreshed	10:15 PM - 12:45 AM	10:00 AM - 5:00 PM	Rather more of an evening type than a morning type	SLIGHT chance of dozing	SLIGHT chance of dozing	SLIGHT chance of dozing	MODERATE chance of dozing	MODERATE chance of dozing	Would NEVER doze	SLIGHT chance of dozing	Would NEVER doze	Well	NA	NA	NA	NA	Theft	AM	Target Present	Not Present	absent	Incorrect	0.4	0	0	No	39	No	No	No	No	No	No
490	Female	22:00:00	06:30:00	8	5	2 - Functioning at high levels, but not fully alert	NA	No	2 - Functioning at high levels, but not fully alert	6:30 AM - 7:45 AM	Fairly Refreshed	9:00 PM - 10:15 PM	8:00 AM - 10:00 AM	Rather more of a morning type than an evening type	SLIGHT chance of dozing	MODERATE chance of dozing	Would NEVER doze	Would NEVER doze	MODERATE chance of dozing	Would NEVER doze	SLIGHT chance of dozing	Would NEVER doze	Well	NA	NA	NA	NA	Theft	AM	Target Present	Not Present	absent	Incorrect	0.4	0	0	No	24	No	No	No	No	No	No
491	Female	00:00:00	08:00:00	8	0	2 - Functioning at high levels, but not fully alert	NA	No	2 - Functioning at high levels, but not fully alert	6:30 AM - 7:45 AM	Fairly Tired	9:00 PM - 10:15 PM	10:00 AM - 5:00 PM	Rather more of a morning type than an evening type	MODERATE chance of dozing	MODERATE chance of dozing	Would NEVER doze	SLIGHT chance of dozing	MODERATE chance of dozing	Would NEVER doze	SLIGHT chance of dozing	Would NEVER doze	Well	NA	NA	NA	NA	Theft	AM	Target Present	IM_1M8Qk0kOhXOarL7	present	correct	0.9	1	0	No	33	No	No	No	No	No	No
492	Male	01:00:00	06:00:00	5	0	3 - Awake but relaxed; responsive but not fully alert	NA	No	3 - Awake, but relaxed; responsive but not fully alert	7:45 AM - 9:45 AM	Fairly Tired	12:45 AM - 2:00 AM	10:00 AM - 5:00 PM	Definitely and evening type	HIGH chance of dozing	SLIGHT chance of dozing	SLIGHT chance of dozing	SLIGHT chance of dozing	MODERATE chance of dozing	Would NEVER doze	Would NEVER doze	Would NEVER doze	Fairly badly	NA	NA	NA	NA	Theft	AM	Target Present	IM_1M8Qk0kOhXOarL7	present	correct	0.9	1	0	No	34	No	No	No	No	No	No
493	Female	21:30:00	05:30:00	8	0	1 - Feeling active, vital, alert, or wide awake	NA	Yes	1 - Feeling active, vital, alert, or wide awake	7:45 AM - 9:45 AM	Fairly Tired	8:00 PM - 9:00 PM	8:00 AM - 10:00 AM	Definitely a morning type	SLIGHT chance of dozing	SLIGHT chance of dozing	SLIGHT chance of dozing	Would NEVER doze	SLIGHT chance of dozing	Would NEVER doze	SLIGHT chance of dozing	Would NEVER doze	Fairly well	NA	NA	NA	NA	Theft	AM	Target Present	Not Present	absent	Incorrect	0.8	0	0	No	34	No	No	No	No	No	No
494	Female	01:00:00	05:30:00	4	30	4 - Somewhat foggy, let down	NA	Yes	4 - Somewhat foggy, let down	7:45 AM - 9:45 AM	Fairly Tired	9:00 PM - 10:15 PM	10:00 AM - 5:00 PM	Definitely and evening type	Would Never doze	Would NEVER doze	Would NEVER doze	Would NEVER doze	Would NEVER doze	Would NEVER doze	Would NEVER doze	Would NEVER doze	Fairly well	NA	NA	NA	NA	Theft	AM	Target Present	IM_1M8Qk0kOhXOarL7	present	correct	0.8	1	0	No	39	No	No	No	No	No	No
495	Male	00:00:00	08:00:00	7	45	1 - Feeling active, vital, alert, or wide awake	NA	Yes	1 - Feeling active, vital, alert, or wide awake	7:45 AM - 9:45 AM	Fairly Tired	10:15 PM - 12:45 AM	5:00 PM - 10:00 PM	Definitely and evening type	Would Never doze	Would NEVER doze	Would NEVER doze	Would NEVER doze	Would NEVER doze	Would NEVER doze	Would NEVER doze	Would NEVER doze	Fairly well	NA	NA	NA	NA	Theft	AM	Target Absent	Not Present	absent	correct	0.5	0	0	No	31	No	No	No	No	No	No
496	Female	20:30:00	05:30:00	9	0	2 - Functioning at high levels, but not fully alert	NA	Yes	2 - Functioning at high levels, but not fully alert	6:30 AM - 7:45 AM	Fairly Refreshed	8:00 PM - 9:00 PM	8:00 AM - 10:00 AM	Definitely a morning type	SLIGHT chance of dozing	Would NEVER doze	Would NEVER doze	Would NEVER doze	SLIGHT chance of dozing	Would NEVER doze	Would NEVER doze	Would NEVER doze	Well	NA	NA	NA	NA	Theft	AM	Target Absent	Not Present	absent	correct	0.8	0	0	No	24	No	No	No	No	No	No
497	Male	04:30:00	10:30:00	6	0	3 - Awake but relaxed; responsive but not fully alert	NA	No	2 - Functioning at high levels, but not fully alert	9:45 AM - 11:00 AM	Fairly Tired	2:00 AM - 3:00 AM	5:00 PM - 10:00 PM	Definitely and evening type	MODERATE chance of dozing	SLIGHT chance of dozing	SLIGHT chance of dozing	SLIGHT chance of dozing	MODERATE chance of dozing	Would NEVER doze	SLIGHT chance of dozing	Would NEVER doze	Well	NA	NA	NA	NA	Theft	AM	Target Present	IM_1M8Qk0kOhXOarL7	present	correct	0.9	1	0	No	20	No	No	No	No	No	No
498	Male	01:00:00	05:30:00	4	30	3 - Awake but relaxed; responsive but not fully alert	NA	No	3 - Awake, but relaxed; responsive but not fully alert	9:45 AM - 11:00 AM	Fairly Refreshed	8:00 PM - 9:00 PM	8:00 AM - 10:00 AM	Rather more of a morning type than an evening type	HIGH chance of dozing	HIGH chance of dozing	SLIGHT chance of dozing	SLIGHT chance of dozing	HIGH chance of dozing	SLIGHT chance of dozing	HIGH chance of dozing	Would NEVER doze	Fairly well	NA	NA	NA	NA	Theft	AM	Target Present	IM_1M8Qk0kOhXOarL7	present	correct	1	1	0	No	26	No	No	No	No	No	No
499	Female	20:30:00	05:00:00	7	0	3 - Awake but relaxed; responsive but not fully alert	NA	No	3 - Awake, but relaxed; responsive but not fully alert	6:30 AM - 7:45 AM	Fairly Tired	8:00 PM - 9:00 PM	8:00 AM - 10:00 AM	Rather more of a morning type than an evening type	SLIGHT chance of dozing	SLIGHT chance of dozing	Would NEVER doze	Would NEVER doze	SLIGHT chance of dozing	Would NEVER doze	Would NEVER doze	Would NEVER doze	Fairly well	NA	NA	NA	NA	Theft	AM	Target Present	IM_1M8Qk0kOhXOarL7	present	correct	0.6	1	0	No	29	No	No	No	No	No	No
501	Male	21:30:00	05:30:00	8	0	2 - Functioning at high levels, but not fully alert	NA	Yes	2 - Functioning at high levels, but not fully alert	5:00 AM - 6:30 AM	Fairly Refreshed	9:00 PM - 10:15 PM	8:00 AM - 10:00 AM	Definitely a morning type	HIGH chance of dozing	MODERATE chance of dozing	SLIGHT chance of dozing	SLIGHT chance of dozing	HIGH chance of dozing	Would NEVER doze	Would NEVER doze	Would NEVER doze	Fairly well	NA	NA	NA	NA	Theft	AM	Target Present	IM_1M8Qk0kOhXOarL7	present	correct	0.7	1	0	No	30	No	No	No	No	No	No
502	Female	21:30:00	06:00:00	8	30	1 - Feeling active, vital, alert, or wide awake	NA	No	1 - Feeling active, vital, alert, or wide awake	6:30 AM - 7:45 AM	Very Refreshed	9:00 PM - 10:15 PM	5:00 AM - 8:00 AM	Definitely a morning type	SLIGHT chance of dozing	SLIGHT chance of dozing	SLIGHT chance of dozing	SLIGHT chance of dozing	SLIGHT chance of dozing	SLIGHT chance of dozing	Would NEVER doze	Would NEVER doze	Well	NA	NA	NA	NA	Theft	AM	Target Absent	Not Present	absent	correct	0.5	0	0	No	34	No	No	No	No	No	No
503	Female	22:00:00	07:30:00	9	30	4 - Somewhat foggy, let down	NA	Yes	4 - Somewhat foggy, let down	7:45 AM - 9:45 AM	Fairly Tired	9:00 PM - 10:15 PM	10:00 AM - 5:00 PM	Rather more of a morning type than an evening type	SLIGHT chance of dozing	SLIGHT chance of dozing	Would NEVER doze	MODERATE chance of dozing	MODERATE chance of dozing	Would NEVER doze	Would NEVER doze	Would NEVER doze	Fairly badly	NA	NA	NA	NA	Theft	AM	Target Absent	IM_9TegJdwgek9f8hL	present	incorrect	0.6	0	1	No	28	No	No	No	No	No	No
504	Female	23:00:00	08:00:00	8	0	3 - Awake but relaxed; responsive but not fully alert	NA	Yes	3 - Awake, but relaxed; responsive but not fully alert	7:45 AM - 9:45 AM	Fairly Refreshed	9:00 PM - 10:15 PM	10:00 AM - 5:00 PM	Rather more of a morning type than an evening type	SLIGHT chance of dozing	Would NEVER doze	Would NEVER doze	SLIGHT chance of dozing	MODERATE chance of dozing	Would NEVER doze	Would NEVER doze	Would NEVER doze	Fairly well	NA	NA	NA	NA	Theft	AM	Target Present	IM_1M8Qk0kOhXOarL7	present	correct	0.7	1	0	No	34	No	No	No	No	No	No
505	Female	00:30:00	05:30:00	5	0	5 - Foggy; losing interest in remaining awake; slowed down	NA	Yes	3 - Awake, but relaxed; responsive but not fully alert	7:45 AM - 9:45 AM	Fairly Tired	9:00 PM - 10:15 PM	10:00 AM - 5:00 PM	Definitely and evening type	SLIGHT chance of dozing	MODERATE chance of dozing	HIGH chance of dozing	HIGH chance of dozing	HIGH chance of dozing	Would NEVER doze	SLIGHT chance of dozing	MODERATE chance of dozing	Fairly well	NA	NA	NA	NA	Theft	AM	Target Absent	IM_9TegJdwgek9f8hL	present	incorrect	0.5	0	1	No	25	No	No	No	No	No	No
506	Female	21:30:00	06:30:00	9	0	3 - Awake but relaxed; responsive but not fully alert	NA	Yes	3 - Awake, but relaxed; responsive but not fully alert	7:45 AM - 9:45 AM	Very Tired	10:15 PM - 12:45 AM	5:00 PM - 10:00 PM	Definitely and evening type	SLIGHT chance of dozing	MODERATE chance of dozing	SLIGHT chance of dozing	MODERATE chance of dozing	MODERATE chance of dozing	Would NEVER doze	SLIGHT chance of dozing	SLIGHT chance of dozing	Fairly well	NA	NA	NA	NA	Theft	AM	Target Absent	Not Present	absent	correct	0.8	0	0	No	31	No	No	No	No	No	No
507	Female	21:30:00	05:00:00	7	0	3 - Awake but relaxed; responsive but not fully alert	NA	No	3 - Awake, but relaxed; responsive but not fully alert	7:45 AM - 9:45 AM	Fairly Tired	12:45 AM - 2:00 AM	8:00 AM - 10:00 AM	Rather more of a morning type than an evening type	MODERATE chance of dozing	SLIGHT chance of dozing	Would NEVER doze	Would NEVER doze	SLIGHT chance of dozing	Would NEVER doze	Would NEVER doze	Would NEVER doze	Fairly well	NA	NA	NA	NA	Theft	AM	Target Absent	IM_dbd7rJVP1hyyOcB	present	incorrect	0.8	0	1	No	31	No	No	No	No	No	No
508	Male	23:30:00	05:30:00	6	0	1 - Feeling active, vital, alert, or wide awake	NA	No	1 - Feeling active, vital, alert, or wide awake	5:00 AM - 6:30 AM	Fairly Refreshed	9:00 PM - 10:15 PM	10:00 AM - 5:00 PM	Definitely a morning type	MODERATE chance of dozing	MODERATE chance of dozing	SLIGHT chance of dozing	Would NEVER doze	HIGH chance of dozing	Would NEVER doze	MODERATE chance of dozing	SLIGHT chance of dozing	Very well	NA	NA	NA	NA	Theft	AM	Target Absent	IM_eVyBrbquwp32aXj	present	incorrect	0.6	0	1	No	35	No	No	No	No	No	No
509	Female	21:00:00	07:00:00	8	0	1 - Feeling active, vital, alert, or wide awake	NA	No	1 - Feeling active, vital, alert, or wide awake	7:45 AM - 9:45 AM	Fairly Tired	8:00 PM - 9:00 PM	10:00 AM - 5:00 PM	Rather more of a morning type than an evening type	SLIGHT chance of dozing	MODERATE chance of dozing	SLIGHT chance of dozing	HIGH chance of dozing	HIGH chance of dozing	Would NEVER doze	SLIGHT chance of dozing	SLIGHT chance of dozing	Fairly well	NA	NA	NA	NA	Theft	AM	Target Absent	Not Present	absent	correct	0.3	0	0	No	23	No	No	No	No	No	No
510	Female	22:00:00	07:00:00	9	0	2 - Functioning at high levels, but not fully alert	NA	Yes	2 - Functioning at high levels, but not fully alert	5:00 AM - 6:30 AM	Fairly Tired	12:45 AM - 2:00 AM	8:00 AM - 10:00 AM	Definitely a morning type	SLIGHT chance of dozing	MODERATE chance of dozing	SLIGHT chance of dozing	MODERATE chance of dozing	HIGH chance of dozing	Would NEVER doze	MODERATE chance of dozing	SLIGHT chance of dozing	Fairly badly	NA	NA	NA	NA	Theft	AM	Target Absent	IM_0SWQgFyDB3i2m7b	present	incorrect	0.3	0	1	No	33	No	No	No	No	No	No
511	Male	00:00:00	07:00:00	7	0	1 - Feeling active, vital, alert, or wide awake	NA	Yes	1 - Feeling active, vital, alert, or wide awake	9:45 AM - 11:00 AM	Fairly Tired	10:15 PM - 12:45 AM	8:00 AM - 10:00 AM	Definitely and evening type	HIGH chance of dozing	SLIGHT chance of dozing	Would NEVER doze	HIGH chance of dozing	HIGH chance of dozing	Would NEVER doze	Would NEVER doze	Would NEVER doze	Very well	NA	NA	NA	NA	Theft	AM	Target Absent	IM_01k9q3T3uyh5SsZ	present	incorrect	0.8	0	1	No	26	No	No	No	No	No	No
512	Male	00:00:00	07:00:00	7	10	1 - Feeling active, vital, alert, or wide awake	NA	Yes	1 - Feeling active, vital, alert, or wide awake	7:45 AM - 9:45 AM	Fairly Refreshed	10:15 PM - 12:45 AM	10:00 AM - 5:00 PM	Rather more of an evening type than a morning type	MODERATE chance of dozing	MODERATE chance of dozing	HIGH chance of dozing	HIGH chance of dozing	HIGH chance of dozing	Would NEVER doze	SLIGHT chance of dozing	Would NEVER doze	Fairly well	NA	NA	NA	NA	Theft	AM	Target Present	IM_8ukGeH1xhLbWRsF	present	incorrect	0.7	0	0	No	33	No	No	No	No	No	No
513	Female	01:00:00	09:30:00	8	30	2 - Functioning at high levels, but not fully alert	NA	Yes	2 - Functioning at high levels, but not fully alert	9:45 AM - 11:00 AM	Fairly Refreshed	12:45 AM - 2:00 AM	5:00 PM - 10:00 PM	Rather more of an evening type than a morning type	MODERATE chance of dozing	SLIGHT chance of dozing	Would NEVER doze	Would NEVER doze	MODERATE chance of dozing	Would NEVER doze	Would NEVER doze	Would NEVER doze	Fairly well	NA	NA	NA	NA	Theft	AM	Target Present	IM_1M8Qk0kOhXOarL7	present	correct	0.9	1	0	No	23	No	No	No	No	No	No
514	Female	00:00:00	07:00:00	7	0	1 - Feeling active, vital, alert, or wide awake	NA	No	2 - Functioning at high levels, but not fully alert	7:45 AM - 9:45 AM	Very Refreshed	10:15 PM - 12:45 AM	5:00 PM - 10:00 PM	Rather more of an evening type than a morning type	SLIGHT chance of dozing	MODERATE chance of dozing	Would NEVER doze	MODERATE chance of dozing	HIGH chance of dozing	Would NEVER doze	Would NEVER doze	Would NEVER doze	Very well	NA	NA	NA	NA	Theft	AM	Target Present	IM_1M8Qk0kOhXOarL7	present	correct	0.5	1	0	No	24	No	No	No	No	No	No
515	Female	21:30:00	06:30:00	8	15	1 - Feeling active, vital, alert, or wide awake	NA	Yes	1 - Feeling active, vital, alert, or wide awake	6:30 AM - 7:45 AM	Very Refreshed	9:00 PM - 10:15 PM	8:00 AM - 10:00 AM	Rather more of a morning type than an evening type	Would Never doze	SLIGHT chance of dozing	Would NEVER doze	SLIGHT chance of dozing	HIGH chance of dozing	Would NEVER doze	Would NEVER doze	Would NEVER doze	Well	NA	NA	NA	NA	Theft	AM	Target Absent	IM_8ptAv0TXODigrm5	present	incorrect	0.6	0	1	No	27	No	No	No	No	No	No
516	Female	22:30:00	05:00:00	7	30	1 - Feeling active, vital, alert, or wide awake	NA	No	1 - Feeling active, vital, alert, or wide awake	7:45 AM - 9:45 AM	Fairly Refreshed	8:00 PM - 9:00 PM	8:00 AM - 10:00 AM	Definitely a morning type	Would Never doze	MODERATE chance of dozing	MODERATE chance of dozing	Would NEVER doze	HIGH chance of dozing	Would NEVER doze	Would NEVER doze	Would NEVER doze	Very well	NA	NA	NA	NA	Theft	AM	Target Present	IM_1M8Qk0kOhXOarL7	present	correct	1	1	0	No	29	No	No	No	No	No	No
517	Female	01:00:00	08:30:00	7	30	3 - Awake but relaxed; responsive but not fully alert	NA	Yes	3 - Awake, but relaxed; responsive but not fully alert	5:00 AM - 6:30 AM	Fairly Tired	10:15 PM - 12:45 AM	8:00 AM - 10:00 AM	Definitely a morning type	SLIGHT chance of dozing	MODERATE chance of dozing	Would NEVER doze	Would NEVER doze	Would NEVER doze	Would NEVER doze	Would NEVER doze	Would NEVER doze	Fairly well	NA	NA	NA	NA	Theft	AM	Target Absent	IM_8ArpEQkKYfGj6Ch	present	incorrect	0.8	0	1	No	31	No	No	No	No	No	No
518	Female	23:30:00	08:00:00	8	0	3 - Awake but relaxed; responsive but not fully alert	NA	No	3 - Awake, but relaxed; responsive but not fully alert	7:45 AM - 9:45 AM	Fairly Tired	10:15 PM - 12:45 AM	10:00 AM - 5:00 PM	Rather more of an evening type than a morning type	SLIGHT chance of dozing	MODERATE chance of dozing	Would NEVER doze	SLIGHT chance of dozing	HIGH chance of dozing	Would NEVER doze	SLIGHT chance of dozing	Would NEVER doze	Fairly well	NA	NA	NA	NA	Theft	AM	Target Present	Not Present	absent	Incorrect	0.7	0	0	No	22	No	No	No	No	No	No
519	Female	23:00:00	09:30:00	9	0	5 - Foggy; losing interest in remaining awake; slowed down	NA	Yes	5 - Foggy; losing interest in remaining awake; slowed down	7:45 AM - 9:45 AM	Fairly Refreshed	10:15 PM - 12:45 AM	10:00 AM - 5:00 PM	Definitely a morning type	SLIGHT chance of dozing	MODERATE chance of dozing	Would NEVER doze	SLIGHT chance of dozing	HIGH chance of dozing	Would NEVER doze	Would NEVER doze	Would NEVER doze	Fairly badly	NA	NA	NA	NA	Theft	AM	Target Present	Not Present	absent	Incorrect	0.7	0	0	No	37	No	No	No	No	No	No
520	Female	23:00:00	06:30:00	7	30	1 - Feeling active, vital, alert, or wide awake	NA	No	1 - Feeling active, vital, alert, or wide awake	6:30 AM - 7:45 AM	Fairly Refreshed	9:00 PM - 10:15 PM	10:00 AM - 5:00 PM	Rather more of a morning type than an evening type	MODERATE chance of dozing	SLIGHT chance of dozing	Would NEVER doze	SLIGHT chance of dozing	MODERATE chance of dozing	Would NEVER doze	SLIGHT chance of dozing	Would NEVER doze	Fairly well	NA	NA	NA	NA	Theft	AM	Target Absent	Not Present	absent	correct	0.9	0	0	No	29	No	No	No	No	No	No
521	Female	00:00:00	06:00:00	6	0	1 - Feeling active, vital, alert, or wide awake	NA	Yes	1 - Feeling active, vital, alert, or wide awake	11:00 AM - 12 NOON	Very Tired	10:15 PM - 12:45 AM	10:00 AM - 5:00 PM	Definitely and evening type	MODERATE chance of dozing	SLIGHT chance of dozing	SLIGHT chance of dozing	SLIGHT chance of dozing	HIGH chance of dozing	Would NEVER doze	SLIGHT chance of dozing	Would NEVER doze	Well	NA	NA	NA	NA	Theft	AM	Target Present	IM_1M8Qk0kOhXOarL7	present	correct	1	1	0	No	35	No	No	No	No	No	No
522	Male	23:30:00	05:30:00	5	0	1 - Feeling active, vital, alert, or wide awake	NA	No	1 - Feeling active, vital, alert, or wide awake	6:30 AM - 7:45 AM	Very Refreshed	10:15 PM - 12:45 AM	10:00 AM - 5:00 PM	Rather more of an evening type than a morning type	SLIGHT chance of dozing	Would NEVER doze	Would NEVER doze	MODERATE chance of dozing	MODERATE chance of dozing	Would NEVER doze	SLIGHT chance of dozing	Would NEVER doze	Very well	NA	NA	NA	NA	Theft	AM	Target Absent	Not Present	absent	correct	0.9	0	0	No	33	No	No	No	No	No	No
523	Female	23:00:00	06:30:00	7	30	2 - Functioning at high levels, but not fully alert	NA	Yes	2 - Functioning at high levels, but not fully alert	7:45 AM - 9:45 AM	Fairly Tired	9:00 PM - 10:15 PM	10:00 AM - 5:00 PM	Rather more of an evening type than a morning type	SLIGHT chance of dozing	SLIGHT chance of dozing	Would NEVER doze	Would NEVER doze	SLIGHT chance of dozing	Would NEVER doze	Would NEVER doze	Would NEVER doze	Fairly well	NA	NA	NA	NA	Theft	AM	Target Absent	IM_8ukGeH1xhLbWRsF	present	incorrect	0.4	0	1	No	32	No	No	No	No	No	No
525	Male	23:00:00	07:30:00	8	30	3 - Awake but relaxed; responsive but not fully alert	NA	Yes	2 - Functioning at high levels, but not fully alert	6:30 AM - 7:45 AM	Fairly Refreshed	10:15 PM - 12:45 AM	8:00 AM - 10:00 AM	Rather more of a morning type than an evening type	Would Never doze	Would NEVER doze	Would NEVER doze	Would NEVER doze	SLIGHT chance of dozing	Would NEVER doze	Would NEVER doze	Would NEVER doze	Well	NA	NA	NA	NA	Theft	AM	Target Present	IM_0BR5XOvhNrCKKLr	present	incorrect	0.5	0	0	No	34	No	No	No	No	No	No
526	Male	23:00:00	06:30:00	7	0	2 - Functioning at high levels, but not fully alert	NA	Yes	2 - Functioning at high levels, but not fully alert	7:45 AM - 9:45 AM	Fairly Tired	9:00 PM - 10:15 PM	10:00 AM - 5:00 PM	Rather more of a morning type than an evening type	SLIGHT chance of dozing	MODERATE chance of dozing	MODERATE chance of dozing	Would NEVER doze	HIGH chance of dozing	Would NEVER doze	Would NEVER doze	Would NEVER doze	Well	NA	NA	NA	NA	Theft	AM	Target Absent	IM_3QMKJ1pk9RWo6ZD	present	incorrect	0.5	0	1	No	31	No	No	No	No	No	No
527	Female	23:00:00	06:00:00	7	0	3 - Awake but relaxed; responsive but not fully alert	NA	No	3 - Awake, but relaxed; responsive but not fully alert	7:45 AM - 9:45 AM	Fairly Tired	10:15 PM - 12:45 AM	5:00 PM - 10:00 PM	Definitely and evening type	SLIGHT chance of dozing	MODERATE chance of dozing	Would NEVER doze	MODERATE chance of dozing	MODERATE chance of dozing	Would NEVER doze	Would NEVER doze	Would NEVER doze	Fairly badly	NA	NA	NA	NA	Theft	AM	Target Absent	IM_0rpYoTYUdqj7Dc9	present	incorrect	0.4	0	1	No	30	No	No	No	No	No	No
528	Female	23:30:00	07:00:00	6	30	1 - Feeling active, vital, alert, or wide awake	NA	Yes	1 - Feeling active, vital, alert, or wide awake	9:45 AM - 11:00 AM	Fairly Tired	12:45 AM - 2:00 AM	10:00 AM - 5:00 PM	Rather more of an evening type than a morning type	MODERATE chance of dozing	MODERATE chance of dozing	Would NEVER doze	MODERATE chance of dozing	HIGH chance of dozing	Would NEVER doze	SLIGHT chance of dozing	Would NEVER doze	Fairly well	NA	NA	NA	NA	Theft	AM	Target Absent	IM_3kG67sX8KpuCgG9	present	incorrect	0.6	0	1	No	29	No	No	No	No	No	No
529	Female	00:00:00	09:00:00	8	0	4 - Somewhat foggy, let down	NA	Yes	4 - Somewhat foggy, let down	5:00 AM - 6:30 AM	Very Tired	9:00 PM - 10:15 PM	10:00 AM - 5:00 PM	Definitely a morning type	HIGH chance of dozing	MODERATE chance of dozing	SLIGHT chance of dozing	SLIGHT chance of dozing	HIGH chance of dozing	Would NEVER doze	Would NEVER doze	Would NEVER doze	Fairly well	NA	NA	NA	NA	Theft	AM	Target Present	IM_1M8Qk0kOhXOarL7	present	correct	0.9	1	0	No	33	No	No	No	No	No	No
530	Male	00:00:00	06:30:00	6	30	2 - Functioning at high levels, but not fully alert	NA	No	1 - Feeling active, vital, alert, or wide awake	7:45 AM - 9:45 AM	Fairly Refreshed	10:15 PM - 12:45 AM	10:00 AM - 5:00 PM	Rather more of an evening type than a morning type	Would Never doze	SLIGHT chance of dozing	SLIGHT chance of dozing	SLIGHT chance of dozing	MODERATE chance of dozing	Would NEVER doze	Would NEVER doze	Would NEVER doze	Fairly well	NA	NA	NA	NA	Theft	AM	Target Present	IM_1M8Qk0kOhXOarL7	present	correct	1	1	0	No	34	No	No	No	No	No	No
531	Female	21:00:00	05:00:00	8	0	1 - Feeling active, vital, alert, or wide awake	NA	Yes	1 - Feeling active, vital, alert, or wide awake	5:00 AM - 6:30 AM	Fairly Refreshed	9:00 PM - 10:15 PM	10:00 AM - 5:00 PM	Definitely a morning type	SLIGHT chance of dozing	MODERATE chance of dozing	SLIGHT chance of dozing	SLIGHT chance of dozing	SLIGHT chance of dozing	Would NEVER doze	SLIGHT chance of dozing	Would NEVER doze	Well	NA	NA	NA	NA	Theft	AM	Target Present	IM_1M8Qk0kOhXOarL7	present	correct	0.9	1	0	No	32	No	No	No	No	No	No
532	Male	23:30:00	06:00:00	6	30	1 - Feeling active, vital, alert, or wide awake	NA	Yes	1 - Feeling active, vital, alert, or wide awake	7:45 AM - 9:45 AM	Very Refreshed	10:15 PM - 12:45 AM	5:00 AM - 8:00 AM	Rather more of a morning type than an evening type	SLIGHT chance of dozing	MODERATE chance of dozing	Would NEVER doze	SLIGHT chance of dozing	MODERATE chance of dozing	Would NEVER doze	Would NEVER doze	Would NEVER doze	Well	NA	NA	NA	NA	Theft	AM	Target Present	IM_1M8Qk0kOhXOarL7	present	correct	1	1	0	No	32	No	No	No	No	No	No
534	Female	00:30:00	09:30:00	9	0	1 - Feeling active, vital, alert, or wide awake	NA	Yes	1 - Feeling active, vital, alert, or wide awake	7:45 AM - 9:45 AM	Fairly Refreshed	12:45 AM - 2:00 AM	10:00 AM - 5:00 PM	Rather more of an evening type than a morning type	MODERATE chance of dozing	MODERATE chance of dozing	SLIGHT chance of dozing	MODERATE chance of dozing	HIGH chance of dozing	Would NEVER doze	SLIGHT chance of dozing	Would NEVER doze	Well	NA	NA	NA	NA	Theft	AM	Target Absent	Not Present	absent	correct	0.7	0	0	No	30	No	No	No	No	No	No
535	Female	21:30:00	06:00:00	8	0	6 - Sleepy, woozy, fighting sleep; prefer to lie down	NA	No	5 - Foggy; losing interest in remaining awake; slowed down	6:30 AM - 7:45 AM	Fairly Refreshed	8:00 PM - 9:00 PM	10:00 AM - 5:00 PM	Rather more of a morning type than an evening type	SLIGHT chance of dozing	SLIGHT chance of dozing	SLIGHT chance of dozing	MODERATE chance of dozing	HIGH chance of dozing	Would NEVER doze	SLIGHT chance of dozing	Would NEVER doze	Fairly well	NA	NA	NA	NA	Theft	AM	Target Present	IM_1M8Qk0kOhXOarL7	present	correct	0.6	1	0	No	38	No	No	No	No	No	No
536	Female	23:00:00	07:30:00	8	30	2 - Functioning at high levels, but not fully alert	NA	Yes	2 - Functioning at high levels, but not fully alert	7:45 AM - 9:45 AM	Fairly Refreshed	9:00 PM - 10:15 PM	10:00 AM - 5:00 PM	Definitely a morning type	SLIGHT chance of dozing	SLIGHT chance of dozing	SLIGHT chance of dozing	Would NEVER doze	Would NEVER doze	Would NEVER doze	Would NEVER doze	Would NEVER doze	Well	NA	NA	NA	NA	Theft	AM	Target Present	Not Present	absent	Incorrect	0.5	0	0	No	37	No	No	No	No	No	No
537	Male	23:30:00	07:30:00	8	0	2 - Functioning at high levels, but not fully alert	NA	No	2 - Functioning at high levels, but not fully alert	7:45 AM - 9:45 AM	Fairly Refreshed	10:15 PM - 12:45 AM	10:00 AM - 5:00 PM	Rather more of a morning type than an evening type	MODERATE chance of dozing	SLIGHT chance of dozing	Would NEVER doze	SLIGHT chance of dozing	MODERATE chance of dozing	Would NEVER doze	Would NEVER doze	Would NEVER doze	Fairly well	NA	NA	NA	NA	Theft	AM	Target Present	IM_1M8Qk0kOhXOarL7	present	correct	1	1	0	No	19	No	No	No	No	No	No
538	Female	22:30:00	06:00:00	7	0	3 - Awake but relaxed; responsive but not fully alert	NA	Yes	3 - Awake, but relaxed; responsive but not fully alert	7:45 AM - 9:45 AM	Fairly Refreshed	10:15 PM - 12:45 AM	10:00 AM - 5:00 PM	Rather more of a morning type than an evening type	SLIGHT chance of dozing	SLIGHT chance of dozing	Would NEVER doze	SLIGHT chance of dozing	MODERATE chance of dozing	Would NEVER doze	SLIGHT chance of dozing	Would NEVER doze	Fairly well	NA	NA	NA	NA	Theft	AM	Target Present	IM_1M8Qk0kOhXOarL7	present	correct	0.7	1	0	No	25	No	No	No	No	No	No
539	Male	20:30:00	06:30:00	10	5	4 - Somewhat foggy, let down	NA	No	3 - Awake, but relaxed; responsive but not fully alert	9:45 AM - 11:00 AM	Fairly Refreshed	9:00 PM - 10:15 PM	10:00 AM - 5:00 PM	Rather more of an evening type than a morning type	SLIGHT chance of dozing	MODERATE chance of dozing	MODERATE chance of dozing	SLIGHT chance of dozing	Would NEVER doze	Would NEVER doze	Would NEVER doze	Would NEVER doze	Fairly well	NA	NA	NA	NA	Theft	AM	Target Present	IM_1M8Qk0kOhXOarL7	present	correct	0.8	1	0	No	21	No	No	No	No	No	No
540	Female	23:00:00	07:30:00	7	30	1 - Feeling active, vital, alert, or wide awake	NA	No	1 - Feeling active, vital, alert, or wide awake	6:30 AM - 7:45 AM	Very Refreshed	10:15 PM - 12:45 AM	8:00 AM - 10:00 AM	Definitely a morning type	SLIGHT chance of dozing	MODERATE chance of dozing	Would NEVER doze	SLIGHT chance of dozing	MODERATE chance of dozing	Would NEVER doze	Would NEVER doze	Would NEVER doze	Very well	NA	NA	NA	NA	Theft	AM	Target Absent	Not Present	absent	correct	0.9	0	0	No	35	No	No	No	No	No	No
541	Male	23:30:00	08:00:00	7	0	2 - Functioning at high levels, but not fully alert	NA	Yes	2 - Functioning at high levels, but not fully alert	7:45 AM - 9:45 AM	Fairly Tired	10:15 PM - 12:45 AM	5:00 PM - 10:00 PM	Rather more of an evening type than a morning type	SLIGHT chance of dozing	Would NEVER doze	MODERATE chance of dozing	MODERATE chance of dozing	MODERATE chance of dozing	Would NEVER doze	SLIGHT chance of dozing	Would NEVER doze	Fairly well	NA	NA	NA	NA	Theft	AM	Target Present	IM_1M8Qk0kOhXOarL7	present	correct	1	1	0	No	38	No	No	No	No	No	No
543	Male	22:00:00	06:30:00	7	30	1 - Feeling active, vital, alert, or wide awake	NA	No	1 - Feeling active, vital, alert, or wide awake	6:30 AM - 7:45 AM	Fairly Refreshed	9:00 PM - 10:15 PM	10:00 AM - 5:00 PM	Definitely a morning type	MODERATE chance of dozing	SLIGHT chance of dozing	Would NEVER doze	Would NEVER doze	SLIGHT chance of dozing	Would NEVER doze	Would NEVER doze	Would NEVER doze	Fairly well	NA	NA	NA	NA	Theft	AM	Target Absent	Not Present	absent	correct	0.4	0	0	No	40	No	No	No	No	No	No
544	Male	23:00:00	07:00:00	8	0	2 - Functioning at high levels, but not fully alert	NA	Yes	2 - Functioning at high levels, but not fully alert	6:30 AM - 7:45 AM	Fairly Tired	10:15 PM - 12:45 AM	10:00 AM - 5:00 PM	Rather more of an evening type than a morning type	SLIGHT chance of dozing	MODERATE chance of dozing	MODERATE chance of dozing	MODERATE chance of dozing	HIGH chance of dozing	Would NEVER doze	Would NEVER doze	Would NEVER doze	Fairly well	NA	NA	NA	NA	Theft	AM	Target Present	IM_1M8Qk0kOhXOarL7	present	correct	0.7	1	0	No	38	No	No	No	No	No	No
545	Female	23:00:00	07:00:00	8	0	3 - Awake but relaxed; responsive but not fully alert	NA	No	2 - Functioning at high levels, but not fully alert	7:45 AM - 9:45 AM	Fairly Tired	9:00 PM - 10:15 PM	10:00 AM - 5:00 PM	Rather more of an evening type than a morning type	MODERATE chance of dozing	MODERATE chance of dozing	SLIGHT chance of dozing	MODERATE chance of dozing	HIGH chance of dozing	Would NEVER doze	MODERATE chance of dozing	SLIGHT chance of dozing	Fairly well	NA	NA	NA	NA	Theft	AM	Target Present	IM_1M8Qk0kOhXOarL7	present	correct	0.9	1	0	No	30	No	No	No	No	No	No
546	Female	02:00:00	07:30:00	5	20	2 - Functioning at high levels, but not fully alert	NA	No	2 - Functioning at high levels, but not fully alert	6:30 AM - 7:45 AM	Fairly Refreshed	8:00 PM - 9:00 PM	8:00 AM - 10:00 AM	Rather more of a morning type than an evening type	SLIGHT chance of dozing	MODERATE chance of dozing	Would NEVER doze	MODERATE chance of dozing	MODERATE chance of dozing	Would NEVER doze	SLIGHT chance of dozing	SLIGHT chance of dozing	Well	NA	NA	NA	NA	Theft	AM	Target Present	IM_1M8Qk0kOhXOarL7	present	correct	0.8	1	0	No	22	No	No	No	No	No	No
547	Female	00:00:00	08:00:00	8	0	3 - Awake but relaxed; responsive but not fully alert	NA	Yes	3 - Awake, but relaxed; responsive but not fully alert	7:45 AM - 9:45 AM	Very Tired	10:15 PM - 12:45 AM	10:00 AM - 5:00 PM	Rather more of a morning type than an evening type	SLIGHT chance of dozing	SLIGHT chance of dozing	Would NEVER doze	SLIGHT chance of dozing	SLIGHT chance of dozing	Would NEVER doze	SLIGHT chance of dozing	Would NEVER doze	Well	NA	NA	NA	NA	Theft	AM	Target Present	IM_1M8Qk0kOhXOarL7	present	correct	0.5	1	0	No	38	No	No	No	No	No	No
548	Female	00:30:00	07:00:00	6	30	2 - Functioning at high levels, but not fully alert	NA	Yes	2 - Functioning at high levels, but not fully alert	7:45 AM - 9:45 AM	Fairly Tired	8:00 PM - 9:00 PM	10:00 AM - 5:00 PM	Rather more of a morning type than an evening type	MODERATE chance of dozing	SLIGHT chance of dozing	Would NEVER doze	HIGH chance of dozing	MODERATE chance of dozing	Would NEVER doze	Would NEVER doze	Would NEVER doze	Badly	NA	NA	NA	NA	Theft	AM	Target Absent	IM_8IJJl161dmhIbM9	present	incorrect	0.6	0	1	No	30	No	No	No	No	No	No
549	Male	00:00:00	07:30:00	7	30	2 - Functioning at high levels, but not fully alert	NA	No	2 - Functioning at high levels, but not fully alert	7:45 AM - 9:45 AM	Fairly Tired	12:45 AM - 2:00 AM	10:00 AM - 5:00 PM	Rather more of an evening type than a morning type	SLIGHT chance of dozing	SLIGHT chance of dozing	SLIGHT chance of dozing	SLIGHT chance of dozing	MODERATE chance of dozing	Would NEVER doze	SLIGHT chance of dozing	Would NEVER doze	Fairly badly	NA	NA	NA	NA	Theft	AM	Target Present	IM_1M8Qk0kOhXOarL7	present	correct	0.8	1	0	No	21	No	No	No	No	No	No
550	Male	00:00:00	06:30:00	6	30	2 - Functioning at high levels, but not fully alert	NA	Yes	2 - Functioning at high levels, but not fully alert	7:45 AM - 9:45 AM	Fairly Refreshed	8:00 PM - 9:00 PM	10:00 AM - 5:00 PM	Rather more of an evening type than a morning type	HIGH chance of dozing	SLIGHT chance of dozing	Would NEVER doze	Would NEVER doze	SLIGHT chance of dozing	Would NEVER doze	Would NEVER doze	Would NEVER doze	Fairly well	NA	NA	NA	NA	Theft	AM	Target Absent	Not Present	absent	correct	1	0	0	No	28	No	No	No	No	No	No
552	Male	23:30:00	08:00:00	8	30	2 - Functioning at high levels, but not fully alert	NA	No	2 - Functioning at high levels, but not fully alert	7:45 AM - 9:45 AM	Fairly Refreshed	10:15 PM - 12:45 AM	10:00 AM - 5:00 PM	Rather more of a morning type than an evening type	HIGH chance of dozing	SLIGHT chance of dozing	SLIGHT chance of dozing	SLIGHT chance of dozing	Would NEVER doze	Would NEVER doze	Would NEVER doze	Would NEVER doze	Fairly well	NA	NA	NA	NA	Theft	AM	Target Absent	Not Present	absent	correct	0.7	0	0	No	21	No	No	No	No	No	No
553	Female	23:00:00	07:00:00	8	0	3 - Awake but relaxed; responsive but not fully alert	NA	No	2 - Functioning at high levels, but not fully alert	7:45 AM - 9:45 AM	Fairly Refreshed	9:00 PM - 10:15 PM	10:00 AM - 5:00 PM	Rather more of an evening type than a morning type	SLIGHT chance of dozing	Would NEVER doze	SLIGHT chance of dozing	SLIGHT chance of dozing	MODERATE chance of dozing	Would NEVER doze	Would NEVER doze	Would NEVER doze	Fairly well	NA	NA	NA	NA	Theft	AM	Target Present	IM_1M8Qk0kOhXOarL7	present	correct	0.9	1	0	No	24	No	No	No	No	No	No
554	Female	00:00:00	08:00:00	8	0	1 - Feeling active, vital, alert, or wide awake	NA	Yes	1 - Feeling active, vital, alert, or wide awake	11:00 AM - 12 NOON	Fairly Tired	12:45 AM - 2:00 AM	5:00 PM - 10:00 PM	Definitely and evening type	SLIGHT chance of dozing	SLIGHT chance of dozing	SLIGHT chance of dozing	SLIGHT chance of dozing	SLIGHT chance of dozing	Would NEVER doze	SLIGHT chance of dozing	Would NEVER doze	Well	NA	NA	NA	NA	Theft	AM	Target Present	IM_1M8Qk0kOhXOarL7	present	correct	0.8	1	0	No	38	No	No	No	No	No	No
555	Male	01:00:00	05:00:00	4	0	3 - Awake but relaxed; responsive but not fully alert	NA	Yes	3 - Awake, but relaxed; responsive but not fully alert	7:45 AM - 9:45 AM	Fairly Tired	2:00 AM - 3:00 AM	10:00 AM - 5:00 PM	Rather more of an evening type than a morning type	SLIGHT chance of dozing	SLIGHT chance of dozing	MODERATE chance of dozing	MODERATE chance of dozing	HIGH chance of dozing	Would NEVER doze	MODERATE chance of dozing	Would NEVER doze	Fairly well	NA	NA	NA	NA	Theft	AM	Target Absent	Not Present	absent	correct	0.6	0	0	No	32	No	No	No	No	No	No
556	Male	21:00:00	06:00:00	9	0	2 - Functioning at high levels, but not fully alert	NA	No	2 - Functioning at high levels, but not fully alert	7:45 AM - 9:45 AM	Fairly Tired	9:00 PM - 10:15 PM	10:00 AM - 5:00 PM	Rather more of an evening type than a morning type	Would Never doze	MODERATE chance of dozing	Would NEVER doze	MODERATE chance of dozing	SLIGHT chance of dozing	Would NEVER doze	Would NEVER doze	Would NEVER doze	Fairly well	NA	NA	NA	NA	Theft	AM	Target Absent	IM_5hjmFM3jo7XzsVf	present	incorrect	0.8	0	1	No	26	No	No	No	No	No	No
557	Female	21:00:00	07:00:00	10	0	3 - Awake but relaxed; responsive but not fully alert	NA	No	3 - Awake, but relaxed; responsive but not fully alert	7:45 AM - 9:45 AM	Very Tired	9:00 PM - 10:15 PM	10:00 AM - 5:00 PM	Definitely and evening type	SLIGHT chance of dozing	SLIGHT chance of dozing	Would NEVER doze	HIGH chance of dozing	HIGH chance of dozing	Would NEVER doze	Would NEVER doze	Would NEVER doze	Fairly well	NA	NA	NA	NA	Theft	AM	Target Present	IM_1M8Qk0kOhXOarL7	present	correct	1	1	0	No	40	No	No	No	No	No	No
558	Female	22:30:00	06:00:00	7	0	3 - Awake but relaxed; responsive but not fully alert	NA	Yes	3 - Awake, but relaxed; responsive but not fully alert	6:30 AM - 7:45 AM	Fairly Tired	9:00 PM - 10:15 PM	10:00 AM - 5:00 PM	Rather more of an evening type than a morning type	SLIGHT chance of dozing	MODERATE chance of dozing	Would NEVER doze	SLIGHT chance of dozing	SLIGHT chance of dozing	Would NEVER doze	Would NEVER doze	Would NEVER doze	Fairly well	NA	NA	NA	NA	Theft	AM	Target Absent	IM_3q7XFPNuhN25uAZ	present	incorrect	0.4	0	1	No	27	No	No	No	No	No	No
559	Female	23:00:00	06:00:00	8	0	1 - Feeling active, vital, alert, or wide awake	NA	No	2 - Functioning at high levels, but not fully alert	6:30 AM - 7:45 AM	Fairly Refreshed	9:00 PM - 10:15 PM	8:00 AM - 10:00 AM	Definitely a morning type	Would Never doze	SLIGHT chance of dozing	Would NEVER doze	MODERATE chance of dozing	SLIGHT chance of dozing	Would NEVER doze	HIGH chance of dozing	SLIGHT chance of dozing	Well	NA	NA	NA	NA	Theft	AM	Target Absent	IM_bQxqm3oMrxfHVL7	present	incorrect	0.4	0	1	No	25	No	No	No	No	No	No
560	Male	00:00:00	08:30:00	7	45	2 - Functioning at high levels, but not fully alert	NA	Yes	1 - Feeling active, vital, alert, or wide awake	9:45 AM - 11:00 AM	Fairly Tired	12:45 AM - 2:00 AM	5:00 PM - 10:00 PM	Rather more of an evening type than a morning type	SLIGHT chance of dozing	Would NEVER doze	Would NEVER doze	SLIGHT chance of dozing	SLIGHT chance of dozing	Would NEVER doze	Would NEVER doze	Would NEVER doze	Well	NA	NA	NA	NA	Theft	AM	Target Absent	Not Present	absent	correct	0.7	0	0	No	35	No	No	No	No	No	No
561	Female	00:30:00	05:30:00	5	0	2 - Functioning at high levels, but not fully alert	NA	Yes	2 - Functioning at high levels, but not fully alert	7:45 AM - 9:45 AM	Fairly Tired	9:00 PM - 10:15 PM	8:00 AM - 10:00 AM	Rather more of a morning type than an evening type	HIGH chance of dozing	MODERATE chance of dozing	SLIGHT chance of dozing	MODERATE chance of dozing	HIGH chance of dozing	Would NEVER doze	SLIGHT chance of dozing	SLIGHT chance of dozing	Fairly well	NA	NA	NA	NA	Theft	AM	Target Absent	Not Present	absent	correct	0.7	0	0	No	40	No	No	No	No	No	No
562	Female	23:30:00	06:00:00	6	30	3 - Awake but relaxed; responsive but not fully alert	NA	Yes	3 - Awake, but relaxed; responsive but not fully alert	7:45 AM - 9:45 AM	Fairly Refreshed	10:15 PM - 12:45 AM	10:00 AM - 5:00 PM	Rather more of an evening type than a morning type	SLIGHT chance of dozing	MODERATE chance of dozing	SLIGHT chance of dozing	SLIGHT chance of dozing	MODERATE chance of dozing	Would NEVER doze	SLIGHT chance of dozing	SLIGHT chance of dozing	Fairly well	NA	NA	NA	NA	Theft	AM	Target Absent	Not Present	absent	correct	0.6	0	0	No	25	No	No	No	No	No	No
563	Male	02:00:00	07:30:00	6	30	3 - Awake but relaxed; responsive but not fully alert	NA	No	3 - Awake, but relaxed; responsive but not fully alert	7:45 AM - 9:45 AM	Fairly Tired	12:45 AM - 2:00 AM	10:00 AM - 5:00 PM	Rather more of an evening type than a morning type	MODERATE chance of dozing	MODERATE chance of dozing	SLIGHT chance of dozing	HIGH chance of dozing	HIGH chance of dozing	Would NEVER doze	SLIGHT chance of dozing	SLIGHT chance of dozing	Fairly well	NA	NA	NA	NA	Theft	AM	Target Absent	IM_5oM2bMLBjhyBUPP	present	incorrect	0.8	0	1	No	20	No	No	No	No	No	No
564	Male	23:30:00	07:00:00	7	30	3 - Awake but relaxed; responsive but not fully alert	NA	Yes	3 - Awake, but relaxed; responsive but not fully alert	7:45 AM - 9:45 AM	Very Tired	10:15 PM - 12:45 AM	5:00 PM - 10:00 PM	Definitely and evening type	HIGH chance of dozing	SLIGHT chance of dozing	SLIGHT chance of dozing	SLIGHT chance of dozing	SLIGHT chance of dozing	Would NEVER doze	SLIGHT chance of dozing	Would NEVER doze	Well	NA	NA	NA	NA	Theft	AM	Target Absent	Not Present	absent	correct	0.8	0	0	No	34	No	No	No	No	No	No
565	Male	00:30:00	07:00:00	6	5	3 - Awake but relaxed; responsive but not fully alert	NA	Yes	3 - Awake, but relaxed; responsive but not fully alert	7:45 AM - 9:45 AM	Very Tired	12:45 AM - 2:00 AM	10:00 AM - 5:00 PM	Rather more of an evening type than a morning type	SLIGHT chance of dozing	SLIGHT chance of dozing	Would NEVER doze	Would NEVER doze	MODERATE chance of dozing	Would NEVER doze	Would NEVER doze	Would NEVER doze	Fairly badly	NA	NA	NA	NA	Theft	AM	Target Absent	Not Present	absent	correct	0.8	0	0	No	29	No	No	No	No	No	No
566	Female	00:00:00	07:30:00	7	30	3 - Awake but relaxed; responsive but not fully alert	NA	Yes	3 - Awake, but relaxed; responsive but not fully alert	7:45 AM - 9:45 AM	Fairly Tired	8:00 PM - 9:00 PM	10:00 AM - 5:00 PM	Rather more of a morning type than an evening type	SLIGHT chance of dozing	SLIGHT chance of dozing	Would NEVER doze	Would NEVER doze	SLIGHT chance of dozing	Would NEVER doze	Would NEVER doze	Would NEVER doze	Fairly well	NA	NA	NA	NA	Theft	AM	Target Absent	Not Present	absent	correct	0.3	0	0	No	28	No	No	No	No	No	No
567	Male	23:30:00	07:00:00	7	30	1 - Feeling active, vital, alert, or wide awake	NA	No	1 - Feeling active, vital, alert, or wide awake	6:30 AM - 7:45 AM	Fairly Tired	10:15 PM - 12:45 AM	10:00 AM - 5:00 PM	Definitely and evening type	SLIGHT chance of dozing	SLIGHT chance of dozing	Would NEVER doze	SLIGHT chance of dozing	SLIGHT chance of dozing	Would NEVER doze	Would NEVER doze	Would NEVER doze	Fairly well	NA	NA	NA	NA	Theft	AM	Target Absent	Not Present	absent	correct	0.7	0	0	No	31	No	No	No	No	No	No
568	Male	21:30:00	06:00:00	8	0	2 - Functioning at high levels, but not fully alert	NA	Yes	2 - Functioning at high levels, but not fully alert	5:00 AM - 6:30 AM	Fairly Tired	9:00 PM - 10:15 PM	10:00 AM - 5:00 PM	Rather more of an evening type than a morning type	HIGH chance of dozing	MODERATE chance of dozing	Would NEVER doze	SLIGHT chance of dozing	HIGH chance of dozing	Would NEVER doze	SLIGHT chance of dozing	Would NEVER doze	Well	NA	NA	NA	NA	Theft	AM	Target Absent	IM_5mOxxo9ITETCg17	present	incorrect	0.8	0	1	No	29	No	No	No	No	No	No
569	Female	00:00:00	06:00:00	6	0	2 - Functioning at high levels, but not fully alert	NA	No	2 - Functioning at high levels, but not fully alert	5:00 AM - 6:30 AM	Fairly Tired	10:15 PM - 12:45 AM	10:00 AM - 5:00 PM	Rather more of an evening type than a morning type	SLIGHT chance of dozing	MODERATE chance of dozing	Would NEVER doze	MODERATE chance of dozing	HIGH chance of dozing	Would NEVER doze	Would NEVER doze	Would NEVER doze	Fairly well	NA	NA	NA	NA	Theft	AM	Target Absent	IM_3OhfqZhUrbYy9yl	present	incorrect	0.4	0	1	No	31	No	No	No	No	No	No
570	Male	22:30:00	06:00:00	7	30	3 - Awake but relaxed; responsive but not fully alert	NA	No	3 - Awake, but relaxed; responsive but not fully alert	6:30 AM - 7:45 AM	Fairly Tired	10:15 PM - 12:45 AM	10:00 AM - 5:00 PM	Rather more of a morning type than an evening type	MODERATE chance of dozing	SLIGHT chance of dozing	SLIGHT chance of dozing	MODERATE chance of dozing	HIGH chance of dozing	Would NEVER doze	HIGH chance of dozing	SLIGHT chance of dozing	Fairly well	NA	NA	NA	NA	Theft	AM	Target Absent	IM_5hjmFM3jo7XzsVf	present	incorrect	0.6	0	1	No	26	No	No	No	No	No	No
571	Female	21:30:00	05:30:00	7	0	1 - Feeling active, vital, alert, or wide awake	NA	No	1 - Feeling active, vital, alert, or wide awake	7:45 AM - 9:45 AM	Fairly Refreshed	9:00 PM - 10:15 PM	8:00 AM - 10:00 AM	Definitely a morning type	SLIGHT chance of dozing	SLIGHT chance of dozing	Would NEVER doze	Would NEVER doze	SLIGHT chance of dozing	Would NEVER doze	Would NEVER doze	Would NEVER doze	Well	NA	NA	NA	NA	Theft	AM	Target Absent	Not Present	absent	correct	0.4	0	0	No	35	No	No	No	No	No	No
572	Female	01:00:00	07:30:00	5	20	1 - Feeling active, vital, alert, or wide awake	NA	Yes	1 - Feeling active, vital, alert, or wide awake	7:45 AM - 9:45 AM	Fairly Refreshed	8:00 PM - 9:00 PM	8:00 AM - 10:00 AM	Rather more of a morning type than an evening type	SLIGHT chance of dozing	MODERATE chance of dozing	SLIGHT chance of dozing	Would NEVER doze	SLIGHT chance of dozing	Would NEVER doze	SLIGHT chance of dozing	Would NEVER doze	Fairly well	NA	NA	NA	NA	Theft	AM	Target Absent	Not Present	absent	correct	0.8	0	0	No	31	No	No	No	No	No	No
573	Female	23:00:00	08:00:00	7	0	3 - Awake but relaxed; responsive but not fully alert	NA	No	3 - Awake, but relaxed; responsive but not fully alert	9:45 AM - 11:00 AM	Fairly Tired	10:15 PM - 12:45 AM	10:00 AM - 5:00 PM	Definitely and evening type	MODERATE chance of dozing	HIGH chance of dozing	SLIGHT chance of dozing	MODERATE chance of dozing	MODERATE chance of dozing	Would NEVER doze	SLIGHT chance of dozing	Would NEVER doze	Fairly well	NA	NA	NA	NA	Theft	AM	Target Present	IM_1M8Qk0kOhXOarL7	present	correct	1	1	0	No	23	No	No	No	No	No	No
574	Female	22:00:00	07:00:00	8	5	1 - Feeling active, vital, alert, or wide awake	NA	No	1 - Feeling active, vital, alert, or wide awake	6:30 AM - 7:45 AM	Fairly Refreshed	9:00 PM - 10:15 PM	8:00 AM - 10:00 AM	Definitely a morning type	SLIGHT chance of dozing	Would NEVER doze	Would NEVER doze	Would NEVER doze	SLIGHT chance of dozing	Would NEVER doze	Would NEVER doze	Would NEVER doze	Fairly well	NA	NA	NA	NA	Theft	AM	Target Absent	Not Present	absent	correct	0.9	0	0	No	35	No	No	No	No	No	No
575	Male	22:00:00	06:00:00	8	0	2 - Functioning at high levels, but not fully alert	NA	No	1 - Feeling active, vital, alert, or wide awake	7:45 AM - 9:45 AM	Fairly Tired	8:00 PM - 9:00 PM	10:00 AM - 5:00 PM	Rather more of a morning type than an evening type	SLIGHT chance of dozing	MODERATE chance of dozing	Would NEVER doze	MODERATE chance of dozing	HIGH chance of dozing	Would NEVER doze	Would NEVER doze	Would NEVER doze	Well	NA	NA	NA	NA	Theft	AM	Target Present	IM_1M8Qk0kOhXOarL7	present	correct	0.4	1	0	No	20	No	No	No	No	No	No
576	Female	00:00:00	04:00:00	4	10	3 - Awake but relaxed; responsive but not fully alert	NA	Yes	2 - Functioning at high levels, but not fully alert	9:45 AM - 11:00 AM	Fairly Refreshed	10:15 PM - 12:45 AM	10:00 AM - 5:00 PM	Definitely and evening type	SLIGHT chance of dozing	HIGH chance of dozing	SLIGHT chance of dozing	HIGH chance of dozing	HIGH chance of dozing	Would NEVER doze	SLIGHT chance of dozing	Would NEVER doze	Very badly	NA	NA	NA	NA	Theft	AM	Target Absent	Not Present	absent	correct	1	0	0	No	34	No	No	No	No	No	No
578	Female	21:00:00	07:00:00	10	0	1 - Feeling active, vital, alert, or wide awake	NA	Yes	1 - Feeling active, vital, alert, or wide awake	6:30 AM - 7:45 AM	Fairly Refreshed	8:00 PM - 9:00 PM	8:00 AM - 10:00 AM	Rather more of a morning type than an evening type	Would Never doze	HIGH chance of dozing	SLIGHT chance of dozing	MODERATE chance of dozing	HIGH chance of dozing	Would NEVER doze	MODERATE chance of dozing	Would NEVER doze	Well	NA	NA	NA	NA	Theft	AM	Target Present	IM_1M8Qk0kOhXOarL7	present	correct	1	1	0	No	29	No	No	No	No	No	No
579	Male	21:30:00	04:30:00	7	0	1 - Feeling active, vital, alert, or wide awake	NA	No	1 - Feeling active, vital, alert, or wide awake	7:45 AM - 9:45 AM	Fairly Tired	10:15 PM - 12:45 AM	10:00 AM - 5:00 PM	Rather more of an evening type than a morning type	Would Never doze	SLIGHT chance of dozing	SLIGHT chance of dozing	SLIGHT chance of dozing	MODERATE chance of dozing	Would NEVER doze	SLIGHT chance of dozing	Would NEVER doze	Fairly well	NA	NA	NA	NA	Theft	AM	Target Present	IM_1M8Qk0kOhXOarL7	present	correct	0.6	1	0	No	26	No	No	No	No	No	No
580	Female	21:00:00	05:00:00	8	0	3 - Awake but relaxed; responsive but not fully alert	NA	Yes	3 - Awake, but relaxed; responsive but not fully alert	6:30 AM - 7:45 AM	Fairly Tired	9:00 PM - 10:15 PM	8:00 AM - 10:00 AM	Rather more of a morning type than an evening type	MODERATE chance of dozing	MODERATE chance of dozing	Would NEVER doze	SLIGHT chance of dozing	MODERATE chance of dozing	Would NEVER doze	Would NEVER doze	Would NEVER doze	Fairly well	NA	NA	NA	NA	Theft	AM	Target Present	IM_1M8Qk0kOhXOarL7	present	correct	0.7	1	0	No	34	No	No	No	No	No	No
581	Female	23:30:00	07:30:00	6	15	4 - Somewhat foggy, let down	NA	Yes	4 - Somewhat foggy, let down	6:30 AM - 7:45 AM	Fairly Tired	8:00 PM - 9:00 PM	10:00 AM - 5:00 PM	Definitely a morning type	SLIGHT chance of dozing	MODERATE chance of dozing	Would NEVER doze	Would NEVER doze	SLIGHT chance of dozing	Would NEVER doze	Would NEVER doze	Would NEVER doze	Fairly well	NA	NA	NA	NA	Theft	AM	Target Absent	IM_5BaEI4FJNNn6BBr	present	incorrect	0.2	0	1	No	34	No	No	No	No	No	No
582	Male	02:30:00	08:30:00	6	0	3 - Awake but relaxed; responsive but not fully alert	NA	No	3 - Awake, but relaxed; responsive but not fully alert	9:45 AM - 11:00 AM	Fairly Refreshed	2:00 AM - 3:00 AM	5:00 PM - 10:00 PM	Rather more of an evening type than a morning type	SLIGHT chance of dozing	Would NEVER doze	Would NEVER doze	MODERATE chance of dozing	MODERATE chance of dozing	Would NEVER doze	SLIGHT chance of dozing	Would NEVER doze	Fairly badly	NA	NA	NA	NA	Theft	AM	Target Present	IM_1M8Qk0kOhXOarL7	present	correct	0.7	1	0	No	19	No	No	No	No	No	No
583	Female	21:30:00	06:30:00	9	0	1 - Feeling active, vital, alert, or wide awake	NA	No	1 - Feeling active, vital, alert, or wide awake	6:30 AM - 7:45 AM	Fairly Refreshed	9:00 PM - 10:15 PM	10:00 AM - 5:00 PM	Definitely a morning type	MODERATE chance of dozing	HIGH chance of dozing	HIGH chance of dozing	SLIGHT chance of dozing	MODERATE chance of dozing	Would NEVER doze	Would NEVER doze	Would NEVER doze	Well	NA	NA	NA	NA	Theft	AM	Target Present	IM_1M8Qk0kOhXOarL7	present	correct	1	1	0	No	35	No	No	No	No	No	No
584	Female	23:00:00	04:00:00	5	0	4 - Somewhat foggy, let down	NA	Yes	4 - Somewhat foggy, let down	6:30 AM - 7:45 AM	Fairly Tired	12:45 AM - 2:00 AM	8:00 AM - 10:00 AM	Rather more of a morning type than an evening type	MODERATE chance of dozing	MODERATE chance of dozing	Would NEVER doze	SLIGHT chance of dozing	HIGH chance of dozing	Would NEVER doze	SLIGHT chance of dozing	Would NEVER doze	Very badly	NA	NA	NA	NA	Theft	AM	Target Absent	Not Present	absent	correct	0.8	0	0	No	33	No	No	No	No	No	No
585	Female	01:00:00	08:30:00	7	30	4 - Somewhat foggy, let down	NA	No	4 - Somewhat foggy, let down	9:45 AM - 11:00 AM	Very Tired	10:15 PM - 12:45 AM	10:00 AM - 5:00 PM	Rather more of an evening type than a morning type	MODERATE chance of dozing	Would NEVER doze	Would NEVER doze	SLIGHT chance of dozing	HIGH chance of dozing	Would NEVER doze	Would NEVER doze	Would NEVER doze	Fairly badly	NA	NA	NA	NA	Theft	AM	Target Present	IM_1M8Qk0kOhXOarL7	present	correct	1	1	0	No	27	No	No	No	No	No	No
586	Female	02:00:00	07:30:00	5	0	1 - Feeling active, vital, alert, or wide awake	NA	No	1 - Feeling active, vital, alert, or wide awake	7:45 AM - 9:45 AM	Fairly Refreshed	10:15 PM - 12:45 AM	8:00 AM - 10:00 AM	Rather more of an evening type than a morning type	SLIGHT chance of dozing	SLIGHT chance of dozing	SLIGHT chance of dozing	SLIGHT chance of dozing	SLIGHT chance of dozing	Would NEVER doze	Would NEVER doze	Would NEVER doze	Fairly well	NA	NA	NA	NA	Theft	AM	Target Present	IM_1M8Qk0kOhXOarL7	present	correct	1	1	0	No	37	No	No	No	No	No	No
587	Female	23:30:00	06:30:00	7	0	3 - Awake but relaxed; responsive but not fully alert	NA	Yes	3 - Awake, but relaxed; responsive but not fully alert	7:45 AM - 9:45 AM	Fairly Tired	9:00 PM - 10:15 PM	10:00 AM - 5:00 PM	Rather more of a morning type than an evening type	MODERATE chance of dozing	SLIGHT chance of dozing	Would NEVER doze	SLIGHT chance of dozing	SLIGHT chance of dozing	Would NEVER doze	SLIGHT chance of dozing	Would NEVER doze	Fairly well	NA	NA	NA	NA	Theft	AM	Target Present	IM_1M8Qk0kOhXOarL7	present	correct	0.6	1	0	No	30	No	No	No	No	No	No
590	Female	22:30:00	06:30:00	7	0	2 - Functioning at high levels, but not fully alert	NA	No	2 - Functioning at high levels, but not fully alert	6:30 AM - 7:45 AM	Fairly Tired	9:00 PM - 10:15 PM	10:00 AM - 5:00 PM	Rather more of a morning type than an evening type	Would Never doze	SLIGHT chance of dozing	SLIGHT chance of dozing	Would NEVER doze	MODERATE chance of dozing	Would NEVER doze	SLIGHT chance of dozing	Would NEVER doze	Fairly well	NA	NA	NA	NA	Theft	AM	Target Absent	IM_3BCT5V0boETvlOt	present	incorrect	0.4	0	1	No	32	No	No	No	No	No	No
591	Female	21:30:00	05:30:00	8	0	1 - Feeling active, vital, alert, or wide awake	NA	Yes	1 - Feeling active, vital, alert, or wide awake	6:30 AM - 7:45 AM	Fairly Tired	9:00 PM - 10:15 PM	10:00 AM - 5:00 PM	Rather more of a morning type than an evening type	HIGH chance of dozing	MODERATE chance of dozing	SLIGHT chance of dozing	MODERATE chance of dozing	HIGH chance of dozing	Would NEVER doze	SLIGHT chance of dozing	Would NEVER doze	Well	NA	NA	NA	NA	Theft	AM	Target Absent	IM_3kG67sX8KpuCgG9	present	incorrect	0.1	0	1	No	25	No	No	No	No	No	No
592	Male	23:00:00	06:30:00	7	0	1 - Feeling active, vital, alert, or wide awake	NA	Yes	1 - Feeling active, vital, alert, or wide awake	7:45 AM - 9:45 AM	Fairly Tired	10:15 PM - 12:45 AM	5:00 PM - 10:00 PM	Rather more of an evening type than a morning type	SLIGHT chance of dozing	SLIGHT chance of dozing	SLIGHT chance of dozing	MODERATE chance of dozing	HIGH chance of dozing	Would NEVER doze	Would NEVER doze	Would NEVER doze	Fairly badly	NA	NA	NA	NA	Theft	AM	Target Present	IM_1M8Qk0kOhXOarL7	present	correct	0.5	1	0	No	24	No	No	No	No	No	No
593	Female	21:00:00	06:00:00	8	45	1 - Feeling active, vital, alert, or wide awake	NA	No	1 - Feeling active, vital, alert, or wide awake	5:00 AM - 6:30 AM	Fairly Refreshed	9:00 PM - 10:15 PM	10:00 AM - 5:00 PM	Definitely a morning type	SLIGHT chance of dozing	SLIGHT chance of dozing	Would NEVER doze	SLIGHT chance of dozing	SLIGHT chance of dozing	Would NEVER doze	SLIGHT chance of dozing	Would NEVER doze	Well	NA	NA	NA	NA	Theft	AM	Target Present	IM_1M8Qk0kOhXOarL7	present	correct	0.8	1	0	No	37	No	No	No	No	No	No
594	Female	21:30:00	06:00:00	8	30	1 - Feeling active, vital, alert, or wide awake	NA	Yes	1 - Feeling active, vital, alert, or wide awake	6:30 AM - 7:45 AM	Fairly Refreshed	8:00 PM - 9:00 PM	10:00 AM - 5:00 PM	Rather more of a morning type than an evening type	Would Never doze	SLIGHT chance of dozing	SLIGHT chance of dozing	Would NEVER doze	MODERATE chance of dozing	Would NEVER doze	Would NEVER doze	Would NEVER doze	Well	NA	NA	NA	NA	Theft	AM	Target Absent	Not Present	absent	correct	0.7	0	0	No	35	No	No	No	No	No	No
595	Male	00:00:00	06:00:00	6	0	3 - Awake but relaxed; responsive but not fully alert	NA	Yes	2 - Functioning at high levels, but not fully alert	5:00 AM - 6:30 AM	Fairly Tired	10:15 PM - 12:45 AM	5:00 PM - 10:00 PM	Rather more of an evening type than a morning type	HIGH chance of dozing	MODERATE chance of dozing	SLIGHT chance of dozing	MODERATE chance of dozing	MODERATE chance of dozing	Would NEVER doze	SLIGHT chance of dozing	Would NEVER doze	Well	NA	NA	NA	NA	Theft	AM	Target Present	IM_1M8Qk0kOhXOarL7	present	correct	0.8	1	0	No	19	No	No	No	No	No	No
596	Female	23:00:00	07:00:00	8	0	1 - Feeling active, vital, alert, or wide awake	NA	No	1 - Feeling active, vital, alert, or wide awake	6:30 AM - 7:45 AM	Fairly Refreshed	9:00 PM - 10:15 PM	8:00 AM - 10:00 AM	Definitely a morning type	Would Never doze	MODERATE chance of dozing	Would NEVER doze	MODERATE chance of dozing	MODERATE chance of dozing	Would NEVER doze	MODERATE chance of dozing	Would NEVER doze	Fairly well	NA	NA	NA	NA	Theft	AM	Target Absent	Not Present	absent	correct	0.3	0	0	No	31	No	No	No	No	No	No
597	Female	21:30:00	06:30:00	9	0	2 - Functioning at high levels, but not fully alert	NA	Yes	2 - Functioning at high levels, but not fully alert	9:45 AM - 11:00 AM	Very Tired	8:00 PM - 9:00 PM	10:00 AM - 5:00 PM	Rather more of an evening type than a morning type	MODERATE chance of dozing	SLIGHT chance of dozing	Would NEVER doze	SLIGHT chance of dozing	HIGH chance of dozing	Would NEVER doze	SLIGHT chance of dozing	Would NEVER doze	Well	NA	NA	NA	NA	Theft	AM	Target Absent	Not Present	absent	correct	0.8	0	0	No	28	No	No	No	No	No	No
599	Male	00:00:00	08:00:00	8	0	1 - Feeling active, vital, alert, or wide awake	NA	Yes	1 - Feeling active, vital, alert, or wide awake	7:45 AM - 9:45 AM	Fairly Tired	8:00 PM - 9:00 PM	10:00 AM - 5:00 PM	Rather more of an evening type than a morning type	MODERATE chance of dozing	SLIGHT chance of dozing	Would NEVER doze	Would NEVER doze	MODERATE chance of dozing	Would NEVER doze	Would NEVER doze	Would NEVER doze	Well	NA	NA	NA	NA	Theft	AM	Target Absent	Not Present	absent	correct	0.6	0	0	No	29	No	No	No	No	No	No
600	Male	22:30:00	06:30:00	8	0	4 - Somewhat foggy, let down	NA	Yes	3 - Awake, but relaxed; responsive but not fully alert	6:30 AM - 7:45 AM	Very Tired	10:15 PM - 12:45 AM	8:00 AM - 10:00 AM	Rather more of a morning type than an evening type	Would Never doze	SLIGHT chance of dozing	SLIGHT chance of dozing	Would NEVER doze	SLIGHT chance of dozing	Would NEVER doze	Would NEVER doze	Would NEVER doze	Fairly well	NA	NA	NA	NA	Theft	AM	Target Present	IM_1M8Qk0kOhXOarL7	present	correct	1	1	0	No	34	No	No	No	No	No	No
601	Female	23:30:00	09:00:00	9	30	2 - Functioning at high levels, but not fully alert	NA	No	2 - Functioning at high levels, but not fully alert	7:45 AM - 9:45 AM	Fairly Tired	10:15 PM - 12:45 AM	10:00 AM - 5:00 PM	Rather more of an evening type than a morning type	MODERATE chance of dozing	HIGH chance of dozing	SLIGHT chance of dozing	SLIGHT chance of dozing	HIGH chance of dozing	Would NEVER doze	Would NEVER doze	Would NEVER doze	Well	NA	NA	NA	NA	Theft	AM	Target Present	IM_1M8Qk0kOhXOarL7	present	correct	0.7	1	0	No	25	No	No	No	No	No	No
602	Male	22:00:00	06:30:00	8	30	2 - Functioning at high levels, but not fully alert	NA	Yes	2 - Functioning at high levels, but not fully alert	6:30 AM - 7:45 AM	Fairly Tired	8:00 PM - 9:00 PM	8:00 AM - 10:00 AM	Definitely a morning type	SLIGHT chance of dozing	SLIGHT chance of dozing	Would NEVER doze	SLIGHT chance of dozing	MODERATE chance of dozing	Would NEVER doze	SLIGHT chance of dozing	Would NEVER doze	Fairly well	NA	NA	NA	NA	Theft	AM	Target Present	IM_8laujQbaIZSALd3	present	incorrect	0.1	0	0	No	36	No	No	No	No	No	No
603	Male	03:00:00	08:00:00	5	0	4 - Somewhat foggy, let down	NA	No	5 - Foggy; losing interest in remaining awake; slowed down	9:45 AM - 11:00 AM	Fairly Tired	12:45 AM - 2:00 AM	10:00 AM - 5:00 PM	Rather more of a morning type than an evening type	SLIGHT chance of dozing	HIGH chance of dozing	Would NEVER doze	Would NEVER doze	MODERATE chance of dozing	Would NEVER doze	Would NEVER doze	Would NEVER doze	Fairly badly	NA	NA	NA	NA	Theft	AM	Target Present	Not Present	absent	Incorrect	0.8	0	0	No	28	No	No	No	No	No	No
604	Female	22:00:00	06:00:00	8	0	4 - Somewhat foggy, let down	NA	Yes	4 - Somewhat foggy, let down	7:45 AM - 9:45 AM	Fairly Tired	10:15 PM - 12:45 AM	8:00 AM - 10:00 AM	Definitely a morning type	SLIGHT chance of dozing	SLIGHT chance of dozing	SLIGHT chance of dozing	Would NEVER doze	SLIGHT chance of dozing	Would NEVER doze	Would NEVER doze	Would NEVER doze	Fairly well	NA	NA	NA	NA	Theft	AM	Target Present	IM_aeGZ1CC5R0EUE9T	present	incorrect	0.5	0	0	No	36	No	No	No	No	No	No
605	Male	22:30:00	06:30:00	8	0	1 - Feeling active, vital, alert, or wide awake	NA	Yes	1 - Feeling active, vital, alert, or wide awake	6:30 AM - 7:45 AM	Fairly Tired	9:00 PM - 10:15 PM	10:00 AM - 5:00 PM	Rather more of an evening type than a morning type	SLIGHT chance of dozing	SLIGHT chance of dozing	SLIGHT chance of dozing	Would NEVER doze	SLIGHT chance of dozing	Would NEVER doze	Would NEVER doze	Would NEVER doze	Well	NA	NA	NA	NA	Theft	AM	Target Present	IM_1M8Qk0kOhXOarL7	present	correct	0.8	1	0	No	39	No	No	No	No	No	No
606	Female	02:00:00	08:30:00	6	30	3 - Awake but relaxed; responsive but not fully alert	NA	Yes	3 - Awake, but relaxed; responsive but not fully alert	5:00 AM - 6:30 AM	Fairly Refreshed	12:45 AM - 2:00 AM	10:00 AM - 5:00 PM	Definitely a morning type	SLIGHT chance of dozing	SLIGHT chance of dozing	SLIGHT chance of dozing	MODERATE chance of dozing	HIGH chance of dozing	Would NEVER doze	SLIGHT chance of dozing	Would NEVER doze	Fairly badly	NA	NA	NA	NA	Theft	AM	Target Present	IM_1M8Qk0kOhXOarL7	present	correct	0.5	1	0	No	37	No	No	No	No	No	No
607	Male	23:00:00	07:30:00	8	30	3 - Awake but relaxed; responsive but not fully alert	NA	No	3 - Awake, but relaxed; responsive but not fully alert	9:45 AM - 11:00 AM	Fairly Tired	10:15 PM - 12:45 AM	5:00 PM - 10:00 PM	Rather more of an evening type than a morning type	Would Never doze	Would NEVER doze	Would NEVER doze	Would NEVER doze	SLIGHT chance of dozing	Would NEVER doze	Would NEVER doze	Would NEVER doze	Well	NA	NA	NA	NA	Theft	AM	Target Absent	Not Present	absent	correct	0.9	0	0	No	20	No	No	No	No	No	No
608	Female	23:00:00	07:00:00	8	0	1 - Feeling active, vital, alert, or wide awake	NA	Yes	1 - Feeling active, vital, alert, or wide awake	7:45 AM - 9:45 AM	Fairly Tired	10:15 PM - 12:45 AM	8:00 AM - 10:00 AM	Rather more of a morning type than an evening type	Would Never doze	SLIGHT chance of dozing	Would NEVER doze	Would NEVER doze	HIGH chance of dozing	Would NEVER doze	Would NEVER doze	Would NEVER doze	Fairly well	NA	NA	NA	NA	Theft	AM	Target Absent	Not Present	absent	correct	0.6	0	0	No	30	No	No	No	No	No	No
609	Female	23:00:00	07:00:00	8	0	1 - Feeling active, vital, alert, or wide awake	NA	Yes	1 - Feeling active, vital, alert, or wide awake	6:30 AM - 7:45 AM	Fairly Refreshed	9:00 PM - 10:15 PM	8:00 AM - 10:00 AM	Definitely a morning type	HIGH chance of dozing	MODERATE chance of dozing	Would NEVER doze	SLIGHT chance of dozing	HIGH chance of dozing	Would NEVER doze	SLIGHT chance of dozing	Would NEVER doze	Fairly well	NA	NA	NA	NA	Theft	AM	Target Present	IM_5oM2bMLBjhyBUPP	present	incorrect	0.5	0	0	No	28	No	No	No	No	No	No
610	Female	23:00:00	07:00:00	8	0	3 - Awake but relaxed; responsive but not fully alert	NA	Yes	3 - Awake, but relaxed; responsive but not fully alert	7:45 AM - 9:45 AM	Fairly Refreshed	2:00 AM - 3:00 AM	8:00 AM - 10:00 AM	Rather more of a morning type than an evening type	HIGH chance of dozing	MODERATE chance of dozing	MODERATE chance of dozing	SLIGHT chance of dozing	HIGH chance of dozing	Would NEVER doze	SLIGHT chance of dozing	Would NEVER doze	Well	NA	NA	NA	NA	Theft	AM	Target Present	IM_1M8Qk0kOhXOarL7	present	correct	0.8	1	0	No	35	No	No	No	No	No	No
611	Female	23:00:00	05:00:00	6	0	2 - Functioning at high levels, but not fully alert	NA	Yes	2 - Functioning at high levels, but not fully alert	7:45 AM - 9:45 AM	Very Tired	9:00 PM - 10:15 PM	10:00 AM - 5:00 PM	Rather more of an evening type than a morning type	Would Never doze	SLIGHT chance of dozing	Would NEVER doze	Would NEVER doze	MODERATE chance of dozing	Would NEVER doze	Would NEVER doze	Would NEVER doze	Fairly well	NA	NA	NA	NA	Theft	AM	Target Absent	IM_9yH2NQC8aaLqub3	present	incorrect	0.7	0	1	No	32	No	No	No	No	No	No
612	Female	23:00:00	07:00:00	8	0	3 - Awake but relaxed; responsive but not fully alert	NA	Yes	3 - Awake, but relaxed; responsive but not fully alert	6:30 AM - 7:45 AM	Fairly Refreshed	9:00 PM - 10:15 PM	10:00 AM - 5:00 PM	Rather more of an evening type than a morning type	SLIGHT chance of dozing	SLIGHT chance of dozing	Would NEVER doze	SLIGHT chance of dozing	SLIGHT chance of dozing	Would NEVER doze	Would NEVER doze	Would NEVER doze	Fairly well	NA	NA	NA	NA	Theft	AM	Target Absent	IM_3Idl89D5ubyiSmF	present	incorrect	0.1	0	1	No	34	No	No	No	No	No	No
613	Female	02:00:00	07:30:00	5	30	2 - Functioning at high levels, but not fully alert	NA	Yes	2 - Functioning at high levels, but not fully alert	11:00 AM - 12 NOON	Fairly Refreshed	2:00 AM - 3:00 AM	5:00 PM - 10:00 PM	Rather more of an evening type than a morning type	SLIGHT chance of dozing	MODERATE chance of dozing	Would NEVER doze	SLIGHT chance of dozing	HIGH chance of dozing	Would NEVER doze	SLIGHT chance of dozing	Would NEVER doze	Fairly well	NA	NA	NA	NA	Theft	AM	Target Present	IM_1M8Qk0kOhXOarL7	present	correct	0.7	1	0	No	23	No	No	No	No	No	No
614	Female	23:30:00	04:00:00	4	30	3 - Awake but relaxed; responsive but not fully alert	NA	Yes	3 - Awake, but relaxed; responsive but not fully alert	7:45 AM - 9:45 AM	Very Tired	9:00 PM - 10:15 PM	10:00 AM - 5:00 PM	Rather more of an evening type than a morning type	SLIGHT chance of dozing	SLIGHT chance of dozing	Would NEVER doze	SLIGHT chance of dozing	SLIGHT chance of dozing	Would NEVER doze	SLIGHT chance of dozing	Would NEVER doze	Badly	NA	NA	NA	NA	Theft	AM	Target Present	IM_1M8Qk0kOhXOarL7	present	correct	0.7	1	0	No	37	No	No	No	No	No	No
615	Female	20:30:00	04:30:00	8	0	1 - Feeling active, vital, alert, or wide awake	NA	Yes	1 - Feeling active, vital, alert, or wide awake	11:00 AM - 12 NOON	Fairly Tired	12:45 AM - 2:00 AM	5:00 PM - 10:00 PM	Definitely and evening type	MODERATE chance of dozing	SLIGHT chance of dozing	Would NEVER doze	SLIGHT chance of dozing	HIGH chance of dozing	Would NEVER doze	Would NEVER doze	Would NEVER doze	Fairly well	NA	NA	NA	NA	Theft	AM	Target Present	IM_1M8Qk0kOhXOarL7	present	correct	0.8	1	0	No	37	No	No	No	No	No	No
616	Male	02:00:00	08:30:00	6	30	2 - Functioning at high levels, but not fully alert	NA	No	2 - Functioning at high levels, but not fully alert	11:00 AM - 12 NOON	Fairly Tired	12:45 AM - 2:00 AM	10:00 AM - 5:00 PM	Definitely and evening type	Would Never doze	MODERATE chance of dozing	Would NEVER doze	MODERATE chance of dozing	HIGH chance of dozing	Would NEVER doze	Would NEVER doze	SLIGHT chance of dozing	Fairly well	NA	NA	NA	NA	Theft	AM	Target Absent	Not Present	absent	correct	0.8	0	0	No	22	No	No	No	No	No	No
617	Female	22:00:00	06:00:00	8	0	3 - Awake but relaxed; responsive but not fully alert	NA	Yes	3 - Awake, but relaxed; responsive but not fully alert	7:45 AM - 9:45 AM	Fairly Tired	9:00 PM - 10:15 PM	10:00 AM - 5:00 PM	Rather more of a morning type than an evening type	SLIGHT chance of dozing	HIGH chance of dozing	Would NEVER doze	SLIGHT chance of dozing	SLIGHT chance of dozing	Would NEVER doze	Would NEVER doze	Would NEVER doze	Fairly well	NA	NA	NA	NA	Theft	AM	Target Absent	IM_bjRF7W8VoXRlKct	present	incorrect	0.7	0	1	No	27	No	No	No	No	No	No
618	Male	23:00:00	06:00:00	6	30	3 - Awake but relaxed; responsive but not fully alert	NA	No	2 - Functioning at high levels, but not fully alert	7:45 AM - 9:45 AM	Fairly Tired	10:15 PM - 12:45 AM	5:00 PM - 10:00 PM	Rather more of an evening type than a morning type	SLIGHT chance of dozing	Would NEVER doze	Would NEVER doze	Would NEVER doze	Would NEVER doze	Would NEVER doze	SLIGHT chance of dozing	Would NEVER doze	Fairly well	NA	NA	NA	NA	Theft	AM	Target Absent	Not Present	absent	correct	0.9	0	0	No	36	No	No	No	No	No	No
619	Female	21:30:00	06:00:00	7	30	3 - Awake but relaxed; responsive but not fully alert	NA	No	3 - Awake, but relaxed; responsive but not fully alert	5:00 AM - 6:30 AM	Fairly Tired	10:15 PM - 12:45 AM	10:00 AM - 5:00 PM	Definitely a morning type	Would Never doze	Would NEVER doze	Would NEVER doze	Would NEVER doze	SLIGHT chance of dozing	Would NEVER doze	Would NEVER doze	Would NEVER doze	Fairly well	NA	NA	NA	NA	Theft	AM	Target Present	IM_1M8Qk0kOhXOarL7	present	correct	0.4	1	0	No	21	No	No	No	No	No	No
620	Male	23:00:00	07:30:00	8	30	3 - Awake but relaxed; responsive but not fully alert	NA	No	3 - Awake, but relaxed; responsive but not fully alert	6:30 AM - 7:45 AM	Fairly Tired	9:00 PM - 10:15 PM	10:00 AM - 5:00 PM	Rather more of an evening type than a morning type	SLIGHT chance of dozing	SLIGHT chance of dozing	SLIGHT chance of dozing	SLIGHT chance of dozing	MODERATE chance of dozing	Would NEVER doze	SLIGHT chance of dozing	Would NEVER doze	Well	NA	NA	NA	NA	Theft	AM	Target Present	IM_1M8Qk0kOhXOarL7	present	correct	1	1	0	No	34	No	No	No	No	No	No
621	Female	23:00:00	09:00:00	8	20	3 - Awake but relaxed; responsive but not fully alert	NA	No	3 - Awake, but relaxed; responsive but not fully alert	7:45 AM - 9:45 AM	Fairly Refreshed	12:45 AM - 2:00 AM	5:00 PM - 10:00 PM	Rather more of an evening type than a morning type	Would Never doze	Would NEVER doze	Would NEVER doze	Would NEVER doze	MODERATE chance of dozing	Would NEVER doze	Would NEVER doze	Would NEVER doze	Fairly well	NA	NA	NA	NA	Theft	AM	Target Absent	Not Present	absent	correct	0.4	0	0	No	29	No	No	No	No	No	No
622	Female	04:30:00	08:30:00	4	0	3 - Awake but relaxed; responsive but not fully alert	NA	No	3 - Awake, but relaxed; responsive but not fully alert	11:00 AM - 12 NOON	Very Tired	2:00 AM - 3:00 AM	10:00 PM - 5:00 AM	Definitely and evening type	HIGH chance of dozing	HIGH chance of dozing	Would NEVER doze	SLIGHT chance of dozing	HIGH chance of dozing	Would NEVER doze	SLIGHT chance of dozing	SLIGHT chance of dozing	Badly	NA	NA	NA	NA	Theft	AM	Target Absent	IM_0ogJaoybgzvtbtH	present	incorrect	0.6	0	1	No	36	No	No	No	No	No	No
623	Female	23:00:00	07:00:00	8	0	3 - Awake but relaxed; responsive but not fully alert	NA	Yes	3 - Awake, but relaxed; responsive but not fully alert	9:45 AM - 11:00 AM	Fairly Refreshed	8:00 PM - 9:00 PM	10:00 AM - 5:00 PM	Rather more of an evening type than a morning type	Would Never doze	HIGH chance of dozing	Would NEVER doze	Would NEVER doze	MODERATE chance of dozing	Would NEVER doze	Would NEVER doze	Would NEVER doze	Very well	NA	NA	NA	NA	Theft	AM	Target Present	IM_1M8Qk0kOhXOarL7	present	correct	0.6	1	0	No	20	No	No	No	No	No	No
624	Female	22:00:00	07:00:00	9	0	2 - Functioning at high levels, but not fully alert	NA	Yes	1 - Feeling active, vital, alert, or wide awake	7:45 AM - 9:45 AM	Fairly Tired	9:00 PM - 10:15 PM	10:00 AM - 5:00 PM	Rather more of an evening type than a morning type	SLIGHT chance of dozing	MODERATE chance of dozing	SLIGHT chance of dozing	HIGH chance of dozing	HIGH chance of dozing	Would NEVER doze	Would NEVER doze	Would NEVER doze	Well	NA	NA	NA	NA	Theft	AM	Target Absent	IM_29Jh2CaOO7h62ZT	present	incorrect	0.8	0	1	No	24	No	No	No	No	No	No
625	Male	00:00:00	06:30:00	6	30	1 - Feeling active, vital, alert, or wide awake	NA	Yes	1 - Feeling active, vital, alert, or wide awake	7:45 AM - 9:45 AM	Fairly Tired	10:15 PM - 12:45 AM	10:00 AM - 5:00 PM	Definitely and evening type	SLIGHT chance of dozing	SLIGHT chance of dozing	Would NEVER doze	Would NEVER doze	HIGH chance of dozing	Would NEVER doze	Would NEVER doze	Would NEVER doze	Well	NA	NA	NA	NA	Theft	AM	Target Present	IM_1M8Qk0kOhXOarL7	present	correct	0.3	1	0	No	33	No	No	No	No	No	No
626	Female	21:30:00	06:30:00	9	5	3 - Awake but relaxed; responsive but not fully alert	NA	Yes	2 - Functioning at high levels, but not fully alert	6:30 AM - 7:45 AM	Fairly Tired	9:00 PM - 10:15 PM	10:00 AM - 5:00 PM	Rather more of a morning type than an evening type	SLIGHT chance of dozing	SLIGHT chance of dozing	Would NEVER doze	SLIGHT chance of dozing	MODERATE chance of dozing	Would NEVER doze	Would NEVER doze	Would NEVER doze	Fairly well	NA	NA	NA	NA	Theft	AM	Target Absent	Not Present	absent	correct	0.7	0	0	No	29	No	No	No	No	No	No
627	Female	23:00:00	08:00:00	8	15	3 - Awake but relaxed; responsive but not fully alert	NA	Yes	2 - Functioning at high levels, but not fully alert	7:45 AM - 9:45 AM	Very Tired	10:15 PM - 12:45 AM	10:00 AM - 5:00 PM	Definitely and evening type	SLIGHT chance of dozing	MODERATE chance of dozing	SLIGHT chance of dozing	MODERATE chance of dozing	MODERATE chance of dozing	Would NEVER doze	SLIGHT chance of dozing	Would NEVER doze	Well	NA	NA	NA	NA	Theft	AM	Target Present	IM_1M8Qk0kOhXOarL7	present	correct	0.8	1	0	No	27	No	No	No	No	No	No
628	Female	22:00:00	08:30:00	11	0	2 - Functioning at high levels, but not fully alert	NA	No	2 - Functioning at high levels, but not fully alert	5:00 AM - 6:30 AM	Fairly Tired	10:15 PM - 12:45 AM	10:00 AM - 5:00 PM	Rather more of an evening type than a morning type	SLIGHT chance of dozing	MODERATE chance of dozing	SLIGHT chance of dozing	HIGH chance of dozing	HIGH chance of dozing	Would NEVER doze	MODERATE chance of dozing	Would NEVER doze	Very well	NA	NA	NA	NA	Theft	AM	Target Present	IM_1M8Qk0kOhXOarL7	present	correct	0.9	1	0	No	34	No	No	No	No	No	No
629	Male	01:30:00	06:00:00	4	30	1 - Feeling active, vital, alert, or wide awake	NA	Yes	1 - Feeling active, vital, alert, or wide awake	6:30 AM - 7:45 AM	Fairly Tired	10:15 PM - 12:45 AM	5:00 PM - 10:00 PM	Rather more of an evening type than a morning type	HIGH chance of dozing	SLIGHT chance of dozing	Would NEVER doze	HIGH chance of dozing	SLIGHT chance of dozing	Would NEVER doze	Would NEVER doze	Would NEVER doze	Fairly well	NA	NA	NA	NA	Theft	AM	Target Absent	Not Present	absent	correct	0.8	0	0	No	23	No	No	No	No	No	No
630	Male	23:30:00	07:30:00	8	0	1 - Feeling active, vital, alert, or wide awake	NA	No	1 - Feeling active, vital, alert, or wide awake	6:30 AM - 7:45 AM	Fairly Refreshed	10:15 PM - 12:45 AM	8:00 AM - 10:00 AM	Rather more of a morning type than an evening type	SLIGHT chance of dozing	SLIGHT chance of dozing	MODERATE chance of dozing	SLIGHT chance of dozing	HIGH chance of dozing	Would NEVER doze	SLIGHT chance of dozing	Would NEVER doze	Well	NA	NA	NA	NA	Theft	AM	Target Absent	IM_0BR5XOvhNrCKKLr	present	incorrect	0.8	0	1	No	30	No	No	No	No	No	No
631	Male	23:30:00	07:30:00	8	0	3 - Awake but relaxed; responsive but not fully alert	NA	Yes	3 - Awake, but relaxed; responsive but not fully alert	7:45 AM - 9:45 AM	Fairly Refreshed	8:00 PM - 9:00 PM	10:00 AM - 5:00 PM	Definitely and evening type	HIGH chance of dozing	SLIGHT chance of dozing	Would NEVER doze	SLIGHT chance of dozing	HIGH chance of dozing	Would NEVER doze	MODERATE chance of dozing	SLIGHT chance of dozing	Fairly well	NA	NA	NA	NA	Theft	AM	Target Present	IM_1M8Qk0kOhXOarL7	present	correct	1	1	0	No	40	No	No	No	No	No	No
632	Male	01:30:00	07:30:00	6	0	3 - Awake but relaxed; responsive but not fully alert	NA	No	3 - Awake, but relaxed; responsive but not fully alert	9:45 AM - 11:00 AM	Fairly Refreshed	12:45 AM - 2:00 AM	10:00 AM - 5:00 PM	Definitely and evening type	Would Never doze	SLIGHT chance of dozing	SLIGHT chance of dozing	MODERATE chance of dozing	HIGH chance of dozing	Would NEVER doze	Would NEVER doze	Would NEVER doze	Fairly well	NA	NA	NA	NA	Theft	AM	Target Absent	Not Present	absent	correct	0.6	0	0	No	25	No	No	No	No	No	No
633	Male	23:30:00	08:00:00	8	30	1 - Feeling active, vital, alert, or wide awake	NA	No	1 - Feeling active, vital, alert, or wide awake	7:45 AM - 9:45 AM	Fairly Tired	10:15 PM - 12:45 AM	10:00 AM - 5:00 PM	Rather more of an evening type than a morning type	HIGH chance of dozing	SLIGHT chance of dozing	SLIGHT chance of dozing	SLIGHT chance of dozing	HIGH chance of dozing	Would NEVER doze	Would NEVER doze	Would NEVER doze	Well	NA	NA	NA	NA	Theft	AM	Target Absent	IM_5nJDaZ83x9UGA0B	present	incorrect	0.2	0	1	No	27	No	No	No	No	No	No
634	Female	23:00:00	06:30:00	7	30	3 - Awake but relaxed; responsive but not fully alert	NA	Yes	3 - Awake, but relaxed; responsive but not fully alert	6:30 AM - 7:45 AM	Fairly Tired	9:00 PM - 10:15 PM	10:00 AM - 5:00 PM	Definitely and evening type	Would Never doze	SLIGHT chance of dozing	Would NEVER doze	MODERATE chance of dozing	SLIGHT chance of dozing	Would NEVER doze	Would NEVER doze	Would NEVER doze	Fairly well	NA	NA	NA	NA	Theft	AM	Target Absent	Not Present	absent	correct	0.9	0	0	No	30	No	No	No	No	No	No
635	Female	22:00:00	05:00:00	7	0	1 - Feeling active, vital, alert, or wide awake	NA	Yes	1 - Feeling active, vital, alert, or wide awake	6:30 AM - 7:45 AM	Fairly Refreshed	10:15 PM - 12:45 AM	8:00 AM - 10:00 AM	Rather more of a morning type than an evening type	MODERATE chance of dozing	SLIGHT chance of dozing	Would NEVER doze	SLIGHT chance of dozing	HIGH chance of dozing	Would NEVER doze	SLIGHT chance of dozing	Would NEVER doze	Well	NA	NA	NA	NA	Theft	AM	Target Absent	Not Present	absent	correct	0.8	0	0	No	38	No	No	No	No	No	No
636	Female	22:00:00	06:30:00	7	30	1 - Feeling active, vital, alert, or wide awake	NA	No	1 - Feeling active, vital, alert, or wide awake	7:45 AM - 9:45 AM	Fairly Tired	10:15 PM - 12:45 AM	10:00 AM - 5:00 PM	Rather more of an evening type than a morning type	HIGH chance of dozing	MODERATE chance of dozing	HIGH chance of dozing	SLIGHT chance of dozing	HIGH chance of dozing	Would NEVER doze	Would NEVER doze	Would NEVER doze	Well	NA	NA	NA	NA	Theft	AM	Target Absent	IM_cwLXpjoYGTJmyGh	present	incorrect	0.6	0	1	No	29	No	No	No	No	No	No
637	Female	01:30:00	08:00:00	6	30	2 - Functioning at high levels, but not fully alert	NA	Yes	2 - Functioning at high levels, but not fully alert	7:45 AM - 9:45 AM	Fairly Tired	8:00 PM - 9:00 PM	10:00 AM - 5:00 PM	Definitely and evening type	Would Never doze	MODERATE chance of dozing	Would NEVER doze	MODERATE chance of dozing	HIGH chance of dozing	Would NEVER doze	SLIGHT chance of dozing	Would NEVER doze	Well	NA	NA	NA	NA	Theft	AM	Target Absent	Not Present	absent	correct	0.8	0	0	No	33	No	No	No	No	No	No
638	Female	23:00:00	06:00:00	6	10	3 - Awake but relaxed; responsive but not fully alert	NA	Yes	3 - Awake, but relaxed; responsive but not fully alert	7:45 AM - 9:45 AM	Fairly Tired	9:00 PM - 10:15 PM	10:00 AM - 5:00 PM	Rather more of an evening type than a morning type	HIGH chance of dozing	MODERATE chance of dozing	Would NEVER doze	MODERATE chance of dozing	HIGH chance of dozing	Would NEVER doze	SLIGHT chance of dozing	Would NEVER doze	Fairly badly	NA	NA	NA	NA	Theft	AM	Target Present	IM_1M8Qk0kOhXOarL7	present	correct	1	1	0	No	25	No	No	No	No	No	No
639	Female	22:30:00	07:30:00	9	0	3 - Awake but relaxed; responsive but not fully alert	NA	No	3 - Awake, but relaxed; responsive but not fully alert	7:45 AM - 9:45 AM	Fairly Refreshed	10:15 PM - 12:45 AM	8:00 AM - 10:00 AM	Rather more of a morning type than an evening type	SLIGHT chance of dozing	MODERATE chance of dozing	MODERATE chance of dozing	SLIGHT chance of dozing	HIGH chance of dozing	SLIGHT chance of dozing	SLIGHT chance of dozing	SLIGHT chance of dozing	Fairly well	NA	NA	NA	NA	Theft	AM	Target Present	IM_1M8Qk0kOhXOarL7	present	correct	0.6	1	0	No	25	No	No	No	No	No	No
640	Male	22:00:00	06:00:00	7	30	1 - Feeling active, vital, alert, or wide awake	NA	Yes	1 - Feeling active, vital, alert, or wide awake	5:00 AM - 6:30 AM	Fairly Refreshed	9:00 PM - 10:15 PM	10:00 AM - 5:00 PM	Rather more of a morning type than an evening type	MODERATE chance of dozing	SLIGHT chance of dozing	SLIGHT chance of dozing	SLIGHT chance of dozing	HIGH chance of dozing	Would NEVER doze	SLIGHT chance of dozing	Would NEVER doze	Fairly well	NA	NA	NA	NA	Theft	AM	Target Present	IM_1M8Qk0kOhXOarL7	present	correct	1	1	0	No	32	No	No	No	No	No	No
641	Female	23:30:00	06:30:00	7	0	2 - Functioning at high levels, but not fully alert	NA	Yes	2 - Functioning at high levels, but not fully alert	7:45 AM - 9:45 AM	Fairly Tired	10:15 PM - 12:45 AM	10:00 AM - 5:00 PM	Rather more of an evening type than a morning type	SLIGHT chance of dozing	SLIGHT chance of dozing	Would NEVER doze	SLIGHT chance of dozing	MODERATE chance of dozing	Would NEVER doze	SLIGHT chance of dozing	Would NEVER doze	Fairly well	NA	NA	NA	NA	Theft	AM	Target Absent	Not Present	absent	correct	0.7	0	0	No	34	No	No	No	No	No	No
642	Female	01:00:00	07:30:00	6	30	4 - Somewhat foggy, let down	NA	No	4 - Somewhat foggy, let down	6:30 AM - 7:45 AM	Very Tired	9:00 PM - 10:15 PM	10:00 AM - 5:00 PM	Rather more of an evening type than a morning type	SLIGHT chance of dozing	MODERATE chance of dozing	Would NEVER doze	MODERATE chance of dozing	HIGH chance of dozing	Would NEVER doze	SLIGHT chance of dozing	Would NEVER doze	Badly	NA	NA	NA	NA	Theft	AM	Target Absent	IM_a2vYNfmqlEQTka1	present	incorrect	0.7	0	1	No	37	No	No	No	No	No	No
643	Female	00:30:00	08:00:00	7	30	3 - Awake but relaxed; responsive but not fully alert	NA	No	3 - Awake, but relaxed; responsive but not fully alert	5:00 AM - 6:30 AM	Very Tired	9:00 PM - 10:15 PM	5:00 AM - 8:00 AM	Rather more of a morning type than an evening type	MODERATE chance of dozing	MODERATE chance of dozing	SLIGHT chance of dozing	SLIGHT chance of dozing	HIGH chance of dozing	Would NEVER doze	SLIGHT chance of dozing	SLIGHT chance of dozing	Fairly badly	NA	NA	NA	NA	Theft	AM	Target Present	IM_1M8Qk0kOhXOarL7	present	correct	0.9	1	0	No	23	No	No	No	No	No	No
644	Female	23:30:00	08:00:00	8	30	1 - Feeling active, vital, alert, or wide awake	NA	No	1 - Feeling active, vital, alert, or wide awake	9:45 AM - 11:00 AM	Very Refreshed	10:15 PM - 12:45 AM	10:00 AM - 5:00 PM	Rather more of an evening type than a morning type	SLIGHT chance of dozing	SLIGHT chance of dozing	Would NEVER doze	Would NEVER doze	MODERATE chance of dozing	Would NEVER doze	Would NEVER doze	Would NEVER doze	Well	NA	NA	NA	NA	Theft	AM	Target Absent	IM_cYIFngVGZrV8IQd	present	incorrect	0.8	0	1	No	26	No	No	No	No	No	No
645	Female	01:30:00	08:30:00	7	0	3 - Awake but relaxed; responsive but not fully alert	NA	No	2 - Functioning at high levels, but not fully alert	7:45 AM - 9:45 AM	Fairly Tired	10:15 PM - 12:45 AM	5:00 PM - 10:00 PM	Definitely and evening type	SLIGHT chance of dozing	HIGH chance of dozing	Would NEVER doze	HIGH chance of dozing	MODERATE chance of dozing	Would NEVER doze	Would NEVER doze	Would NEVER doze	Fairly well	NA	NA	NA	NA	Theft	AM	Target Absent	Not Present	absent	correct	0.9	0	0	No	22	No	No	No	No	No	No
646	Male	00:00:00	09:00:00	9	0	1 - Feeling active, vital, alert, or wide awake	NA	No	1 - Feeling active, vital, alert, or wide awake	7:45 AM - 9:45 AM	Fairly Refreshed	10:15 PM - 12:45 AM	5:00 PM - 10:00 PM	Definitely and evening type	SLIGHT chance of dozing	MODERATE chance of dozing	Would NEVER doze	SLIGHT chance of dozing	HIGH chance of dozing	Would NEVER doze	Would NEVER doze	Would NEVER doze	Very well	NA	NA	NA	NA	Theft	AM	Target Present	IM_1M8Qk0kOhXOarL7	present	correct	1	1	0	No	29	No	No	No	No	No	No
647	Female	01:00:00	09:30:00	8	30	3 - Awake but relaxed; responsive but not fully alert	NA	Yes	3 - Awake, but relaxed; responsive but not fully alert	7:45 AM - 9:45 AM	Fairly Refreshed	12:45 AM - 2:00 AM	10:00 AM - 5:00 PM	Rather more of an evening type than a morning type	HIGH chance of dozing	MODERATE chance of dozing	SLIGHT chance of dozing	HIGH chance of dozing	HIGH chance of dozing	SLIGHT chance of dozing	SLIGHT chance of dozing	SLIGHT chance of dozing	Fairly well	NA	NA	NA	NA	Theft	AM	Target Absent	Not Present	absent	correct	1	0	0	No	30	No	No	No	No	No	No
648	Female	23:30:00	08:00:00	7	30	4 - Somewhat foggy, let down	NA	Yes	4 - Somewhat foggy, let down	7:45 AM - 9:45 AM	Fairly Tired	8:00 PM - 9:00 PM	10:00 AM - 5:00 PM	Rather more of an evening type than a morning type	SLIGHT chance of dozing	MODERATE chance of dozing	Would NEVER doze	SLIGHT chance of dozing	HIGH chance of dozing	Would NEVER doze	Would NEVER doze	Would NEVER doze	Fairly well	NA	NA	NA	NA	Theft	AM	Target Absent	IM_29Jh2CaOO7h62ZT	present	incorrect	0.4	0	1	No	29	No	No	No	No	No	No
649	Male	23:30:00	06:30:00	6	0	2 - Functioning at high levels, but not fully alert	NA	Yes	2 - Functioning at high levels, but not fully alert	7:45 AM - 9:45 AM	Very Tired	12:45 AM - 2:00 AM	8:00 AM - 10:00 AM	Rather more of an evening type than a morning type	Would Never doze	MODERATE chance of dozing	Would NEVER doze	Would NEVER doze	SLIGHT chance of dozing	Would NEVER doze	Would NEVER doze	Would NEVER doze	Fairly well	NA	NA	NA	NA	Theft	AM	Target Absent	IM_29Jh2CaOO7h62ZT	present	incorrect	0.2	0	1	No	29	No	No	No	No	No	No
650	Female	21:30:00	05:30:00	8	15	1 - Feeling active, vital, alert, or wide awake	NA	No	1 - Feeling active, vital, alert, or wide awake	6:30 AM - 7:45 AM	Very Refreshed	9:00 PM - 10:15 PM	8:00 AM - 10:00 AM	Rather more of a morning type than an evening type	SLIGHT chance of dozing	SLIGHT chance of dozing	Would NEVER doze	Would NEVER doze	MODERATE chance of dozing	Would NEVER doze	Would NEVER doze	Would NEVER doze	Well	NA	NA	NA	NA	Theft	AM	Target Present	IM_1M8Qk0kOhXOarL7	present	correct	0.6	1	0	No	25	No	No	No	No	No	No
651	Female	21:30:00	06:00:00	8	30	1 - Feeling active, vital, alert, or wide awake	NA	No	1 - Feeling active, vital, alert, or wide awake	6:30 AM - 7:45 AM	Very Refreshed	8:00 PM - 9:00 PM	8:00 AM - 10:00 AM	Definitely a morning type	SLIGHT chance of dozing	SLIGHT chance of dozing	Would NEVER doze	Would NEVER doze	MODERATE chance of dozing	Would NEVER doze	Would NEVER doze	Would NEVER doze	Well	NA	NA	NA	NA	Theft	AM	Target Present	Not Present	absent	Incorrect	0.5	0	0	No	25	No	No	No	No	No	No
652	Male	02:00:00	09:00:00	7	0	3 - Awake but relaxed; responsive but not fully alert	NA	No	3 - Awake, but relaxed; responsive but not fully alert	7:45 AM - 9:45 AM	Fairly Tired	2:00 AM - 3:00 AM	10:00 AM - 5:00 PM	Definitely and evening type	MODERATE chance of dozing	SLIGHT chance of dozing	Would NEVER doze	SLIGHT chance of dozing	MODERATE chance of dozing	Would NEVER doze	Would NEVER doze	Would NEVER doze	Fairly well	NA	NA	NA	NA	Theft	AM	Target Present	IM_3QMKJ1pk9RWo6ZD	present	incorrect	0.2	0	0	No	18	No	No	No	No	No	No
654	Female	21:00:00	07:00:00	9	0	1 - Feeling active, vital, alert, or wide awake	NA	Yes	1 - Feeling active, vital, alert, or wide awake	9:45 AM - 11:00 AM	Fairly Tired	10:15 PM - 12:45 AM	8:00 AM - 10:00 AM	Rather more of an evening type than a morning type	SLIGHT chance of dozing	SLIGHT chance of dozing	SLIGHT chance of dozing	SLIGHT chance of dozing	HIGH chance of dozing	Would NEVER doze	SLIGHT chance of dozing	Would NEVER doze	Fairly well	NA	NA	NA	NA	Theft	AM	Target Present	IM_1M8Qk0kOhXOarL7	present	correct	0.9	1	0	No	27	No	No	No	No	No	No
655	Male	22:00:00	07:00:00	9	0	2 - Functioning at high levels, but not fully alert	NA	No	2 - Functioning at high levels, but not fully alert	7:45 AM - 9:45 AM	Fairly Refreshed	9:00 PM - 10:15 PM	10:00 AM - 5:00 PM	Rather more of an evening type than a morning type	MODERATE chance of dozing	MODERATE chance of dozing	Would NEVER doze	Would NEVER doze	HIGH chance of dozing	Would NEVER doze	SLIGHT chance of dozing	Would NEVER doze	Well	NA	NA	NA	NA	Theft	AM	Target Present	IM_1M8Qk0kOhXOarL7	present	correct	0.9	1	0	No	23	No	No	No	No	No	No
656	Female	00:00:00	07:00:00	6	0	2 - Functioning at high levels, but not fully alert	NA	Yes	2 - Functioning at high levels, but not fully alert	7:45 AM - 9:45 AM	Fairly Tired	10:15 PM - 12:45 AM	10:00 AM - 5:00 PM	Rather more of a morning type than an evening type	SLIGHT chance of dozing	SLIGHT chance of dozing	SLIGHT chance of dozing	SLIGHT chance of dozing	HIGH chance of dozing	Would NEVER doze	Would NEVER doze	Would NEVER doze	Well	NA	NA	NA	NA	Theft	AM	Target Absent	IM_a4oCv8RpJDfncOx	present	incorrect	0.8	0	1	No	31	No	No	No	No	No	No
657	Female	22:00:00	05:30:00	6	0	2 - Functioning at high levels, but not fully alert	NA	Yes	2 - Functioning at high levels, but not fully alert	7:45 AM - 9:45 AM	Very Tired	8:00 PM - 9:00 PM	10:00 AM - 5:00 PM	Definitely and evening type	SLIGHT chance of dozing	HIGH chance of dozing	SLIGHT chance of dozing	MODERATE chance of dozing	SLIGHT chance of dozing	Would NEVER doze	Would NEVER doze	Would NEVER doze	Well	NA	NA	NA	NA	Theft	AM	Target Absent	Not Present	absent	correct	0.5	0	0	No	40	No	No	No	No	No	No
658	Male	00:00:00	07:00:00	7	0	1 - Feeling active, vital, alert, or wide awake	NA	Yes	1 - Feeling active, vital, alert, or wide awake	6:30 AM - 7:45 AM	Fairly Tired	10:15 PM - 12:45 AM	10:00 AM - 5:00 PM	Rather more of an evening type than a morning type	SLIGHT chance of dozing	SLIGHT chance of dozing	SLIGHT chance of dozing	SLIGHT chance of dozing	HIGH chance of dozing	Would NEVER doze	SLIGHT chance of dozing	Would NEVER doze	Fairly well	NA	NA	NA	NA	Theft	AM	Target Present	IM_1M8Qk0kOhXOarL7	present	correct	0.9	1	0	No	37	No	No	No	No	No	No
659	Female	22:30:00	06:00:00	7	30	4 - Somewhat foggy, let down	NA	No	3 - Awake, but relaxed; responsive but not fully alert	9:45 AM - 11:00 AM	Fairly Tired	10:15 PM - 12:45 AM	10:00 AM - 5:00 PM	Rather more of an evening type than a morning type	SLIGHT chance of dozing	SLIGHT chance of dozing	SLIGHT chance of dozing	SLIGHT chance of dozing	HIGH chance of dozing	Would NEVER doze	SLIGHT chance of dozing	SLIGHT chance of dozing	Fairly well	NA	NA	NA	NA	Theft	AM	Target Present	IM_1M8Qk0kOhXOarL7	present	correct	0.7	1	0	No	36	No	No	No	No	No	No
660	Female	22:30:00	06:30:00	8	0	2 - Functioning at high levels, but not fully alert	NA	Yes	2 - Functioning at high levels, but not fully alert	7:45 AM - 9:45 AM	Fairly Tired	9:00 PM - 10:15 PM	10:00 AM - 5:00 PM	Rather more of a morning type than an evening type	MODERATE chance of dozing	HIGH chance of dozing	SLIGHT chance of dozing	Would NEVER doze	HIGH chance of dozing	Would NEVER doze	Would NEVER doze	Would NEVER doze	Fairly well	NA	NA	NA	NA	Theft	AM	Target Absent	IM_8dgGIS5PqmnIS9L	present	incorrect	0.6	0	1	No	24	No	No	No	No	No	No
661	Female	00:30:00	07:30:00	7	0	1 - Feeling active, vital, alert, or wide awake	NA	Yes	1 - Feeling active, vital, alert, or wide awake	6:30 AM - 7:45 AM	Fairly Tired	10:15 PM - 12:45 AM	8:00 AM - 10:00 AM	Rather more of a morning type than an evening type	SLIGHT chance of dozing	MODERATE chance of dozing	Would NEVER doze	HIGH chance of dozing	SLIGHT chance of dozing	Would NEVER doze	SLIGHT chance of dozing	Would NEVER doze	Well	NA	NA	NA	NA	Theft	AM	Target Present	IM_1M8Qk0kOhXOarL7	present	correct	0.9	1	0	No	29	No	No	No	No	No	No
663	Male	21:30:00	06:00:00	6	0	2 - Functioning at high levels, but not fully alert	NA	No	2 - Functioning at high levels, but not fully alert	7:45 AM - 9:45 AM	Fairly Refreshed	8:00 PM - 9:00 PM	10:00 AM - 5:00 PM	Definitely a morning type	HIGH chance of dozing	HIGH chance of dozing	SLIGHT chance of dozing	Would NEVER doze	MODERATE chance of dozing	Would NEVER doze	Would NEVER doze	Would NEVER doze	Fairly badly	NA	NA	NA	NA	Theft	AM	Target Present	IM_1M8Qk0kOhXOarL7	present	correct	1	1	0	No	35	No	No	No	No	No	No
664	Male	22:30:00	06:30:00	8	0	3 - Awake but relaxed; responsive but not fully alert	NA	No	3 - Awake, but relaxed; responsive but not fully alert	7:45 AM - 9:45 AM	Fairly Tired	9:00 PM - 10:15 PM	5:00 PM - 10:00 PM	Definitely and evening type	HIGH chance of dozing	MODERATE chance of dozing	SLIGHT chance of dozing	SLIGHT chance of dozing	SLIGHT chance of dozing	Would NEVER doze	Would NEVER doze	Would NEVER doze	Fairly well	NA	NA	NA	NA	Theft	AM	Target Present	IM_1M8Qk0kOhXOarL7	present	correct	1	1	0	No	25	No	No	No	No	No	No
665	Female	23:00:00	06:30:00	7	30	1 - Feeling active, vital, alert, or wide awake	NA	Yes	1 - Feeling active, vital, alert, or wide awake	7:45 AM - 9:45 AM	Fairly Tired	12:45 AM - 2:00 AM	5:00 PM - 10:00 PM	Definitely and evening type	SLIGHT chance of dozing	MODERATE chance of dozing	MODERATE chance of dozing	MODERATE chance of dozing	HIGH chance of dozing	Would NEVER doze	Would NEVER doze	Would NEVER doze	Fairly well	NA	NA	NA	NA	Theft	AM	Target Present	IM_9BTePAYltAJKIhn	present	incorrect	0.2	0	0	No	37	No	No	No	No	No	No
666	Male	21:30:00	04:00:00	6	0	4 - Somewhat foggy, let down	NA	Yes	3 - Awake, but relaxed; responsive but not fully alert	6:30 AM - 7:45 AM	Fairly Tired	10:15 PM - 12:45 AM	8:00 AM - 10:00 AM	Rather more of an evening type than a morning type	Would Never doze	SLIGHT chance of dozing	Would NEVER doze	SLIGHT chance of dozing	MODERATE chance of dozing	Would NEVER doze	SLIGHT chance of dozing	Would NEVER doze	Fairly well	NA	NA	NA	NA	Theft	AM	Target Absent	Not Present	absent	correct	0.5	0	0	No	32	No	No	No	No	No	No
667	Female	00:00:00	08:30:00	6	30	1 - Feeling active, vital, alert, or wide awake	NA	Yes	1 - Feeling active, vital, alert, or wide awake	7:45 AM - 9:45 AM	Fairly Tired	10:15 PM - 12:45 AM	8:00 AM - 10:00 AM	Definitely and evening type	SLIGHT chance of dozing	Would NEVER doze	Would NEVER doze	SLIGHT chance of dozing	MODERATE chance of dozing	Would NEVER doze	Would NEVER doze	Would NEVER doze	Badly	NA	NA	NA	NA	Theft	AM	Target Present	IM_1M8Qk0kOhXOarL7	present	correct	0.8	1	0	No	32	No	No	No	No	No	No
668	Male	01:00:00	07:30:00	6	30	3 - Awake but relaxed; responsive but not fully alert	NA	No	3 - Awake, but relaxed; responsive but not fully alert	7:45 AM - 9:45 AM	Fairly Tired	10:15 PM - 12:45 AM	8:00 AM - 10:00 AM	Definitely a morning type	SLIGHT chance of dozing	MODERATE chance of dozing	Would NEVER doze	Would NEVER doze	SLIGHT chance of dozing	Would NEVER doze	Would NEVER doze	Would NEVER doze	Fairly badly	NA	NA	NA	NA	Theft	AM	Target Present	IM_1M8Qk0kOhXOarL7	present	correct	0.9	1	0	No	31	No	No	No	No	No	No
669	Male	21:00:00	05:00:00	8	0	2 - Functioning at high levels, but not fully alert	NA	No	2 - Functioning at high levels, but not fully alert	5:00 AM - 6:30 AM	Fairly Tired	9:00 PM - 10:15 PM	8:00 AM - 10:00 AM	Definitely a morning type	MODERATE chance of dozing	MODERATE chance of dozing	MODERATE chance of dozing	MODERATE chance of dozing	MODERATE chance of dozing	Would NEVER doze	SLIGHT chance of dozing	SLIGHT chance of dozing	Fairly well	NA	NA	NA	NA	Theft	AM	Target Present	IM_1M8Qk0kOhXOarL7	present	correct	0.9	1	0	No	32	No	No	No	No	No	No
670	Male	23:30:00	07:30:00	8	0	1 - Feeling active, vital, alert, or wide awake	NA	No	1 - Feeling active, vital, alert, or wide awake	7:45 AM - 9:45 AM	Fairly Tired	9:00 PM - 10:15 PM	8:00 AM - 10:00 AM	Rather more of an evening type than a morning type	Would Never doze	Would NEVER doze	Would NEVER doze	Would NEVER doze	SLIGHT chance of dozing	Would NEVER doze	Would NEVER doze	Would NEVER doze	Well	NA	NA	NA	NA	Theft	AM	Target Absent	IM_2lT0C9er74VVxyZ	present	incorrect	0.6	0	1	No	34	No	No	No	No	No	No
671	Female	23:00:00	08:00:00	8	30	3 - Awake but relaxed; responsive but not fully alert	NA	Yes	3 - Awake, but relaxed; responsive but not fully alert	7:45 AM - 9:45 AM	Very Tired	2:00 AM - 3:00 AM	10:00 AM - 5:00 PM	Definitely and evening type	MODERATE chance of dozing	SLIGHT chance of dozing	Would NEVER doze	SLIGHT chance of dozing	HIGH chance of dozing	Would NEVER doze	Would NEVER doze	Would NEVER doze	Well	NA	NA	NA	NA	Theft	AM	Target Absent	IM_03dCC55COo8lZxX	present	incorrect	0.5	0	1	No	35	No	No	No	No	No	No
672	Female	23:00:00	08:00:00	7	30	3 - Awake but relaxed; responsive but not fully alert	NA	Yes	3 - Awake, but relaxed; responsive but not fully alert	7:45 AM - 9:45 AM	Fairly Refreshed	10:15 PM - 12:45 AM	8:00 AM - 10:00 AM	Definitely a morning type	SLIGHT chance of dozing	MODERATE chance of dozing	Would NEVER doze	SLIGHT chance of dozing	SLIGHT chance of dozing	Would NEVER doze	Would NEVER doze	Would NEVER doze	Fairly badly	NA	NA	NA	NA	Theft	AM	Target Absent	Not Present	absent	correct	0.6	0	0	No	24	No	No	No	No	No	No
673	Male	23:00:00	06:30:00	7	0	2 - Functioning at high levels, but not fully alert	NA	Yes	2 - Functioning at high levels, but not fully alert	6:30 AM - 7:45 AM	Fairly Tired	10:15 PM - 12:45 AM	10:00 AM - 5:00 PM	Rather more of a morning type than an evening type	SLIGHT chance of dozing	SLIGHT chance of dozing	Would NEVER doze	SLIGHT chance of dozing	MODERATE chance of dozing	Would NEVER doze	SLIGHT chance of dozing	Would NEVER doze	Fairly well	NA	NA	NA	NA	Theft	AM	Target Absent	Not Present	absent	correct	0.9	0	0	No	32	No	No	No	No	No	No
674	Male	22:00:00	07:30:00	9	30	1 - Feeling active, vital, alert, or wide awake	NA	Yes	1 - Feeling active, vital, alert, or wide awake	9:45 AM - 11:00 AM	Fairly Tired	10:15 PM - 12:45 AM	5:00 PM - 10:00 PM	Definitely and evening type	Would Never doze	Would NEVER doze	Would NEVER doze	SLIGHT chance of dozing	MODERATE chance of dozing	Would NEVER doze	Would NEVER doze	Would NEVER doze	Well	NA	NA	NA	NA	Theft	AM	Target Absent	Not Present	absent	correct	0.5	0	0	No	30	No	No	No	No	No	No
675	Female	00:30:00	08:30:00	8	0	2 - Functioning at high levels, but not fully alert	NA	No	1 - Feeling active, vital, alert, or wide awake	9:45 AM - 11:00 AM	Very Tired	10:15 PM - 12:45 AM	10:00 AM - 5:00 PM	Definitely and evening type	MODERATE chance of dozing	SLIGHT chance of dozing	Would NEVER doze	SLIGHT chance of dozing	HIGH chance of dozing	Would NEVER doze	SLIGHT chance of dozing	Would NEVER doze	Well	NA	NA	NA	NA	Theft	AM	Target Present	Not Present	absent	Incorrect	0.6	0	0	No	24	No	No	No	No	No	No
676	Male	00:00:00	06:00:00	6	0	2 - Functioning at high levels, but not fully alert	NA	Yes	2 - Functioning at high levels, but not fully alert	6:30 AM - 7:45 AM	Fairly Refreshed	12:45 AM - 2:00 AM	10:00 AM - 5:00 PM	Rather more of an evening type than a morning type	SLIGHT chance of dozing	SLIGHT chance of dozing	Would NEVER doze	MODERATE chance of dozing	MODERATE chance of dozing	Would NEVER doze	Would NEVER doze	Would NEVER doze	Fairly well	NA	NA	NA	NA	Theft	AM	Target Present	IM_1M8Qk0kOhXOarL7	present	correct	0.6	1	0	No	35	No	No	No	No	No	No
677	Female	01:00:00	09:30:00	7	30	3 - Awake but relaxed; responsive but not fully alert	NA	No	2 - Functioning at high levels, but not fully alert	9:45 AM - 11:00 AM	Fairly Refreshed	12:45 AM - 2:00 AM	5:00 PM - 10:00 PM	Definitely and evening type	SLIGHT chance of dozing	Would NEVER doze	Would NEVER doze	Would NEVER doze	SLIGHT chance of dozing	Would NEVER doze	Would NEVER doze	Would NEVER doze	Well	NA	NA	NA	NA	Theft	AM	Target Absent	Not Present	absent	correct	0.8	0	0	No	23	No	No	No	No	No	No
678	Male	22:30:00	08:00:00	9	15	1 - Feeling active, vital, alert, or wide awake	NA	Yes	1 - Feeling active, vital, alert, or wide awake	7:45 AM - 9:45 AM	Fairly Refreshed	8:00 PM - 9:00 PM	10:00 AM - 5:00 PM	Rather more of an evening type than a morning type	Would Never doze	SLIGHT chance of dozing	Would NEVER doze	Would NEVER doze	MODERATE chance of dozing	Would NEVER doze	SLIGHT chance of dozing	Would NEVER doze	Well	NA	NA	NA	NA	Theft	AM	Target Absent	Not Present	absent	correct	0.6	0	0	No	40	No	No	No	No	No	No
679	Female	22:30:00	06:30:00	8	0	1 - Feeling active, vital, alert, or wide awake	NA	Yes	1 - Feeling active, vital, alert, or wide awake	7:45 AM - 9:45 AM	Fairly Refreshed	9:00 PM - 10:15 PM	10:00 AM - 5:00 PM	Rather more of a morning type than an evening type	MODERATE chance of dozing	SLIGHT chance of dozing	Would NEVER doze	SLIGHT chance of dozing	HIGH chance of dozing	Would NEVER doze	MODERATE chance of dozing	Would NEVER doze	Well	NA	NA	NA	NA	Theft	AM	Target Present	IM_1M8Qk0kOhXOarL7	present	correct	0.8	1	0	No	37	No	No	No	No	No	No
680	Female	22:00:00	05:30:00	7	30	2 - Functioning at high levels, but not fully alert	NA	Yes	2 - Functioning at high levels, but not fully alert	7:45 AM - 9:45 AM	Fairly Refreshed	9:00 PM - 10:15 PM	8:00 AM - 10:00 AM	Rather more of a morning type than an evening type	SLIGHT chance of dozing	SLIGHT chance of dozing	Would NEVER doze	SLIGHT chance of dozing	HIGH chance of dozing	Would NEVER doze	Would NEVER doze	Would NEVER doze	Well	NA	NA	NA	NA	Theft	AM	Target Absent	Not Present	absent	correct	0.7	0	0	No	25	No	No	No	No	No	No
681	Male	23:00:00	07:30:00	8	30	3 - Awake but relaxed; responsive but not fully alert	NA	No	3 - Awake, but relaxed; responsive but not fully alert	6:30 AM - 7:45 AM	Fairly Tired	10:15 PM - 12:45 AM	10:00 AM - 5:00 PM	Rather more of an evening type than a morning type	Would Never doze	SLIGHT chance of dozing	Would NEVER doze	Would NEVER doze	SLIGHT chance of dozing	Would NEVER doze	Would NEVER doze	Would NEVER doze	Fairly well	NA	NA	NA	NA	Theft	AM	Target Absent	Not Present	absent	correct	0.6	0	0	No	26	No	No	No	No	No	No
682	Female	22:30:00	07:30:00	8	5	1 - Feeling active, vital, alert, or wide awake	NA	Yes	1 - Feeling active, vital, alert, or wide awake	6:30 AM - 7:45 AM	Fairly Tired	2:00 AM - 3:00 AM	5:00 PM - 10:00 PM	Rather more of an evening type than a morning type	SLIGHT chance of dozing	SLIGHT chance of dozing	Would NEVER doze	Would NEVER doze	SLIGHT chance of dozing	Would NEVER doze	Would NEVER doze	Would NEVER doze	Very well	NA	NA	NA	NA	Theft	AM	Target Absent	Not Present	absent	correct	0.4	0	0	No	35	No	No	No	No	No	No
683	Female	22:00:00	06:00:00	8	0	1 - Feeling active, vital, alert, or wide awake	NA	Yes	1 - Feeling active, vital, alert, or wide awake	5:00 AM - 6:30 AM	Fairly Refreshed	8:00 PM - 9:00 PM	10:00 AM - 5:00 PM	Definitely a morning type	Would Never doze	Would NEVER doze	Would NEVER doze	SLIGHT chance of dozing	Would NEVER doze	Would NEVER doze	Would NEVER doze	Would NEVER doze	Fairly well	NA	NA	NA	NA	Theft	AM	Target Absent	IM_03uWQ9f3zsPSww5	present	incorrect	0.5	0	1	No	34	No	No	No	No	No	No
684	Female	21:00:00	06:00:00	9	0	1 - Feeling active, vital, alert, or wide awake	NA	No	1 - Feeling active, vital, alert, or wide awake	5:00 AM - 6:30 AM	Fairly Refreshed	9:00 PM - 10:15 PM	8:00 AM - 10:00 AM	Rather more of a morning type than an evening type	SLIGHT chance of dozing	Would NEVER doze	Would NEVER doze	Would NEVER doze	SLIGHT chance of dozing	Would NEVER doze	Would NEVER doze	Would NEVER doze	Very well	NA	NA	NA	NA	Theft	AM	Target Absent	IM_03dCC55COo8lZxX	present	incorrect	0.6	0	1	No	36	No	No	No	No	No	No
685	Female	23:30:00	06:30:00	7	0	1 - Feeling active, vital, alert, or wide awake	NA	Yes	1 - Feeling active, vital, alert, or wide awake	7:45 AM - 9:45 AM	Fairly Tired	10:15 PM - 12:45 AM	8:00 AM - 10:00 AM	Rather more of an evening type than a morning type	MODERATE chance of dozing	MODERATE chance of dozing	Would NEVER doze	SLIGHT chance of dozing	HIGH chance of dozing	Would NEVER doze	Would NEVER doze	Would NEVER doze	Well	NA	NA	NA	NA	Theft	AM	Target Absent	IM_cYIFngVGZrV8IQd	present	incorrect	0.3	0	1	No	32	No	No	No	No	No	No
686	Male	20:00:00	04:00:00	8	0	1 - Feeling active, vital, alert, or wide awake	NA	Yes	1 - Feeling active, vital, alert, or wide awake	11:00 AM - 12 NOON	Fairly Refreshed	2:00 AM - 3:00 AM	10:00 PM - 5:00 AM	Definitely and evening type	SLIGHT chance of dozing	SLIGHT chance of dozing	SLIGHT chance of dozing	SLIGHT chance of dozing	SLIGHT chance of dozing	Would NEVER doze	SLIGHT chance of dozing	Would NEVER doze	Well	NA	NA	NA	NA	Theft	AM	Target Absent	IM_3lAy6roQBMqI2ZT	present	incorrect	0.2	0	1	No	35	No	No	No	No	No	No
687	Female	00:30:00	07:30:00	7	0	3 - Awake but relaxed; responsive but not fully alert	NA	No	3 - Awake, but relaxed; responsive but not fully alert	7:45 AM - 9:45 AM	Fairly Refreshed	10:15 PM - 12:45 AM	10:00 AM - 5:00 PM	Rather more of a morning type than an evening type	MODERATE chance of dozing	HIGH chance of dozing	Would NEVER doze	Would NEVER doze	MODERATE chance of dozing	Would NEVER doze	Would NEVER doze	Would NEVER doze	Well	NA	NA	NA	NA	Theft	AM	Target Present	IM_1M8Qk0kOhXOarL7	present	correct	1	1	0	No	29	No	No	No	No	No	No
688	Female	00:30:00	09:00:00	8	30	1 - Feeling active, vital, alert, or wide awake	NA	No	1 - Feeling active, vital, alert, or wide awake	9:45 AM - 11:00 AM	Fairly Refreshed	12:45 AM - 2:00 AM	5:00 PM - 10:00 PM	Rather more of an evening type than a morning type	Would Never doze	SLIGHT chance of dozing	Would NEVER doze	SLIGHT chance of dozing	MODERATE chance of dozing	Would NEVER doze	Would NEVER doze	Would NEVER doze	Fairly well	NA	NA	NA	NA	Theft	AM	Target Absent	IM_3q7XFPNuhN25uAZ	present	incorrect	0.7	0	1	No	28	No	No	No	No	No	No
689	Female	00:00:00	09:30:00	9	30	1 - Feeling active, vital, alert, or wide awake	NA	No	1 - Feeling active, vital, alert, or wide awake	9:45 AM - 11:00 AM	Fairly Tired	9:00 PM - 10:15 PM	10:00 AM - 5:00 PM	Definitely a morning type	MODERATE chance of dozing	SLIGHT chance of dozing	Would NEVER doze	SLIGHT chance of dozing	MODERATE chance of dozing	Would NEVER doze	SLIGHT chance of dozing	Would NEVER doze	Fairly well	NA	NA	NA	NA	Theft	AM	Target Absent	Not Present	absent	correct	0.8	0	0	No	35	No	No	No	No	No	No
690	Female	02:00:00	10:30:00	8	30	2 - Functioning at high levels, but not fully alert	NA	No	2 - Functioning at high levels, but not fully alert	6:30 AM - 7:45 AM	Fairly Tired	12:45 AM - 2:00 AM	5:00 PM - 10:00 PM	Rather more of an evening type than a morning type	SLIGHT chance of dozing	SLIGHT chance of dozing	SLIGHT chance of dozing	SLIGHT chance of dozing	MODERATE chance of dozing	Would NEVER doze	SLIGHT chance of dozing	Would NEVER doze	Well	NA	NA	NA	NA	Theft	AM	Target Absent	IM_03uWQ9f3zsPSww5	present	incorrect	0.6	0	1	No	23	No	No	No	No	No	No
691	Female	22:30:00	06:00:00	7	0	2 - Functioning at high levels, but not fully alert	NA	No	2 - Functioning at high levels, but not fully alert	7:45 AM - 9:45 AM	Fairly Tired	9:00 PM - 10:15 PM	10:00 AM - 5:00 PM	Rather more of a morning type than an evening type	MODERATE chance of dozing	MODERATE chance of dozing	Would NEVER doze	SLIGHT chance of dozing	MODERATE chance of dozing	Would NEVER doze	SLIGHT chance of dozing	Would NEVER doze	Well	NA	NA	NA	NA	Theft	AM	Target Absent	IM_5t0b7edByehXJul	present	incorrect	0.5	0	1	No	25	No	No	No	No	No	No
692	Female	22:00:00	07:00:00	8	0	2 - Functioning at high levels, but not fully alert	NA	No	2 - Functioning at high levels, but not fully alert	9:45 AM - 11:00 AM	Fairly Tired	2:00 AM - 3:00 AM	10:00 AM - 5:00 PM	Definitely and evening type	SLIGHT chance of dozing	MODERATE chance of dozing	Would NEVER doze	SLIGHT chance of dozing	SLIGHT chance of dozing	Would NEVER doze	SLIGHT chance of dozing	Would NEVER doze	Fairly well	NA	NA	NA	NA	Theft	AM	Target Present	IM_1M8Qk0kOhXOarL7	present	correct	0.7	1	0	No	25	No	No	No	No	No	No
693	Male	23:30:00	06:00:00	6	10	3 - Awake but relaxed; responsive but not fully alert	NA	No	3 - Awake, but relaxed; responsive but not fully alert	6:30 AM - 7:45 AM	Fairly Refreshed	9:00 PM - 10:15 PM	5:00 PM - 10:00 PM	Rather more of an evening type than a morning type	MODERATE chance of dozing	Would NEVER doze	SLIGHT chance of dozing	MODERATE chance of dozing	MODERATE chance of dozing	SLIGHT chance of dozing	SLIGHT chance of dozing	Would NEVER doze	Well	NA	NA	NA	NA	Theft	AM	Target Present	IM_1M8Qk0kOhXOarL7	present	correct	0.7	1	0	No	37	No	No	No	No	No	No
694	Male	03:00:00	08:30:00	4	30	3 - Awake but relaxed; responsive but not fully alert	NA	No	3 - Awake, but relaxed; responsive but not fully alert	6:30 AM - 7:45 AM	Fairly Tired	10:15 PM - 12:45 AM	10:00 AM - 5:00 PM	Rather more of an evening type than a morning type	SLIGHT chance of dozing	SLIGHT chance of dozing	SLIGHT chance of dozing	Would NEVER doze	MODERATE chance of dozing	Would NEVER doze	Would NEVER doze	Would NEVER doze	Fairly badly	NA	NA	NA	NA	Theft	AM	Target Absent	IM_03uWQ9f3zsPSww5	present	incorrect	0.5	0	1	No	30	No	No	No	No	No	No
695	Female	23:30:00	08:00:00	8	0	2 - Functioning at high levels, but not fully alert	NA	Yes	1 - Feeling active, vital, alert, or wide awake	9:45 AM - 11:00 AM	Very Refreshed	10:15 PM - 12:45 AM	10:00 AM - 5:00 PM	Rather more of an evening type than a morning type	Would Never doze	SLIGHT chance of dozing	Would NEVER doze	Would NEVER doze	SLIGHT chance of dozing	Would NEVER doze	Would NEVER doze	Would NEVER doze	Well	NA	NA	NA	NA	Theft	AM	Target Present	IM_1M8Qk0kOhXOarL7	present	correct	1	1	0	No	35	No	No	No	No	No	No
696	Male	23:00:00	07:00:00	7	0	3 - Awake but relaxed; responsive but not fully alert	NA	Yes	3 - Awake, but relaxed; responsive but not fully alert	7:45 AM - 9:45 AM	Fairly Refreshed	8:00 PM - 9:00 PM	10:00 AM - 5:00 PM	Rather more of a morning type than an evening type	HIGH chance of dozing	MODERATE chance of dozing	SLIGHT chance of dozing	HIGH chance of dozing	HIGH chance of dozing	SLIGHT chance of dozing	SLIGHT chance of dozing	SLIGHT chance of dozing	Fairly well	NA	NA	NA	NA	Theft	AM	Target Present	IM_1M8Qk0kOhXOarL7	present	correct	0.6	1	0	No	36	No	No	No	No	No	No
697	Male	22:30:00	06:00:00	7	30	3 - Awake but relaxed; responsive but not fully alert	NA	Yes	3 - Awake, but relaxed; responsive but not fully alert	6:30 AM - 7:45 AM	Fairly Tired	9:00 PM - 10:15 PM	10:00 AM - 5:00 PM	Rather more of an evening type than a morning type	SLIGHT chance of dozing	SLIGHT chance of dozing	SLIGHT chance of dozing	MODERATE chance of dozing	HIGH chance of dozing	Would NEVER doze	SLIGHT chance of dozing	Would NEVER doze	Fairly well	NA	NA	NA	NA	Theft	AM	Target Present	Not Present	absent	Incorrect	0.6	0	0	No	31	No	No	No	No	No	No
698	Female	22:00:00	06:30:00	8	30	1 - Feeling active, vital, alert, or wide awake	NA	No	1 - Feeling active, vital, alert, or wide awake	7:45 AM - 9:45 AM	Fairly Refreshed	9:00 PM - 10:15 PM	8:00 AM - 10:00 AM	Rather more of a morning type than an evening type	SLIGHT chance of dozing	MODERATE chance of dozing	Would NEVER doze	SLIGHT chance of dozing	SLIGHT chance of dozing	Would NEVER doze	Would NEVER doze	Would NEVER doze	Fairly well	NA	NA	NA	NA	Theft	AM	Target Absent	IM_8ugcVVfLSOUElpz	present	incorrect	0.5	0	1	No	24	No	No	No	No	No	No
699	Male	23:30:00	07:30:00	8	0	3 - Awake but relaxed; responsive but not fully alert	NA	No	3 - Awake, but relaxed; responsive but not fully alert	6:30 AM - 7:45 AM	Fairly Tired	10:15 PM - 12:45 AM	8:00 AM - 10:00 AM	Rather more of a morning type than an evening type	Would Never doze	MODERATE chance of dozing	Would NEVER doze	Would NEVER doze	SLIGHT chance of dozing	Would NEVER doze	Would NEVER doze	Would NEVER doze	Well	NA	NA	NA	NA	Theft	AM	Target Absent	IM_3kG67sX8KpuCgG9	present	incorrect	0.6	0	1	No	18	No	No	No	No	No	No
700	Male	03:30:00	05:30:00	2	0	5 - Foggy; losing interest in remaining awake; slowed down	NA	Yes	5 - Foggy; losing interest in remaining awake; slowed down	11:00 AM - 12 NOON	Very Tired	9:00 PM - 10:15 PM	10:00 AM - 5:00 PM	Definitely and evening type	HIGH chance of dozing	SLIGHT chance of dozing	Would NEVER doze	MODERATE chance of dozing	HIGH chance of dozing	Would NEVER doze	Would NEVER doze	Would NEVER doze	Very badly	NA	NA	NA	NA	Theft	AM	Target Absent	Not Present	absent	correct	0.6	0	0	No	28	No	No	No	No	No	No
701	Male	22:00:00	05:30:00	7	0	3 - Awake but relaxed; responsive but not fully alert	NA	Yes	3 - Awake, but relaxed; responsive but not fully alert	9:45 AM - 11:00 AM	Fairly Tired	9:00 PM - 10:15 PM	10:00 AM - 5:00 PM	Rather more of an evening type than a morning type	SLIGHT chance of dozing	MODERATE chance of dozing	Would NEVER doze	SLIGHT chance of dozing	MODERATE chance of dozing	Would NEVER doze	SLIGHT chance of dozing	Would NEVER doze	Fairly well	NA	NA	NA	NA	Theft	AM	Target Absent	Not Present	absent	correct	0.9	0	0	No	38	No	No	No	No	No	No
702	Female	02:00:00	10:00:00	8	0	3 - Awake but relaxed; responsive but not fully alert	NA	No	3 - Awake, but relaxed; responsive but not fully alert	9:45 AM - 11:00 AM	Fairly Tired	8:00 PM - 9:00 PM	5:00 PM - 10:00 PM	Definitely and evening type	SLIGHT chance of dozing	SLIGHT chance of dozing	Would NEVER doze	MODERATE chance of dozing	MODERATE chance of dozing	Would NEVER doze	Would NEVER doze	Would NEVER doze	Fairly well	NA	NA	NA	NA	Theft	AM	Target Absent	Not Present	absent	correct	0.7	0	0	No	33	No	No	No	No	No	No
703	Female	01:00:00	06:00:00	5	0	2 - Functioning at high levels, but not fully alert	NA	Yes	2 - Functioning at high levels, but not fully alert	7:45 AM - 9:45 AM	Fairly Tired	9:00 PM - 10:15 PM	10:00 AM - 5:00 PM	Rather more of a morning type than an evening type	SLIGHT chance of dozing	HIGH chance of dozing	Would NEVER doze	SLIGHT chance of dozing	HIGH chance of dozing	Would NEVER doze	SLIGHT chance of dozing	Would NEVER doze	Badly	NA	NA	NA	NA	Theft	AM	Target Absent	Not Present	absent	correct	0.8	0	0	No	30	No	No	No	No	No	No
704	Male	00:00:00	06:30:00	6	30	2 - Functioning at high levels, but not fully alert	NA	No	2 - Functioning at high levels, but not fully alert	7:45 AM - 9:45 AM	Fairly Tired	10:15 PM - 12:45 AM	10:00 AM - 5:00 PM	Rather more of an evening type than a morning type	MODERATE chance of dozing	SLIGHT chance of dozing	SLIGHT chance of dozing	Would NEVER doze	HIGH chance of dozing	Would NEVER doze	Would NEVER doze	Would NEVER doze	Well	NA	NA	NA	NA	Theft	AM	Target Present	IM_1M8Qk0kOhXOarL7	present	correct	0.6	1	0	No	37	No	No	No	No	No	No
705	Male	00:00:00	05:30:00	5	10	3 - Awake but relaxed; responsive but not fully alert	NA	No	4 - Somewhat foggy, let down	9:45 AM - 11:00 AM	Very Tired	2:00 AM - 3:00 AM	5:00 PM - 10:00 PM	Rather more of an evening type than a morning type	SLIGHT chance of dozing	SLIGHT chance of dozing	Would NEVER doze	MODERATE chance of dozing	SLIGHT chance of dozing	Would NEVER doze	SLIGHT chance of dozing	Would NEVER doze	Fairly well	NA	NA	NA	NA	Theft	AM	Target Absent	Not Present	absent	correct	1	0	0	No	30	No	No	No	No	No	No
706	Female	00:00:00	09:30:00	9	30	3 - Awake but relaxed; responsive but not fully alert	NA	Yes	3 - Awake, but relaxed; responsive but not fully alert	9:45 AM - 11:00 AM	Fairly Tired	10:15 PM - 12:45 AM	10:00 AM - 5:00 PM	Rather more of an evening type than a morning type	Would Never doze	SLIGHT chance of dozing	Would NEVER doze	MODERATE chance of dozing	SLIGHT chance of dozing	Would NEVER doze	Would NEVER doze	Would NEVER doze	Well	NA	NA	NA	NA	Theft	AM	Target Present	IM_1M8Qk0kOhXOarL7	present	correct	1	1	0	No	23	No	No	No	No	No	No
707	Male	02:00:00	09:00:00	7	0	2 - Functioning at high levels, but not fully alert	NA	No	2 - Functioning at high levels, but not fully alert	5:00 AM - 6:30 AM	Fairly Tired	9:00 PM - 10:15 PM	8:00 AM - 10:00 AM	Rather more of an evening type than a morning type	SLIGHT chance of dozing	SLIGHT chance of dozing	Would NEVER doze	Would NEVER doze	SLIGHT chance of dozing	Would NEVER doze	Would NEVER doze	Would NEVER doze	Well	NA	NA	NA	NA	Theft	AM	Target Absent	Not Present	absent	correct	0.7	0	0	No	30	No	No	No	No	No	No
708	Female	23:30:00	08:00:00	8	30	2 - Functioning at high levels, but not fully alert	NA	No	2 - Functioning at high levels, but not fully alert	7:45 AM - 9:45 AM	Fairly Refreshed	10:15 PM - 12:45 AM	10:00 AM - 5:00 PM	Rather more of an evening type than a morning type	SLIGHT chance of dozing	SLIGHT chance of dozing	SLIGHT chance of dozing	MODERATE chance of dozing	MODERATE chance of dozing	Would NEVER doze	SLIGHT chance of dozing	Would NEVER doze	Very well	NA	NA	NA	NA	Theft	AM	Target Present	IM_1M8Qk0kOhXOarL7	present	correct	0.8	1	0	No	22	No	No	No	No	No	No
709	Female	03:30:00	09:00:00	5	30	3 - Awake but relaxed; responsive but not fully alert	NA	Yes	3 - Awake, but relaxed; responsive but not fully alert	7:45 AM - 9:45 AM	Fairly Tired	10:15 PM - 12:45 AM	10:00 AM - 5:00 PM	Rather more of an evening type than a morning type	SLIGHT chance of dozing	Would NEVER doze	Would NEVER doze	SLIGHT chance of dozing	MODERATE chance of dozing	Would NEVER doze	SLIGHT chance of dozing	Would NEVER doze	Badly	NA	NA	NA	NA	Theft	AM	Target Present	IM_1M8Qk0kOhXOarL7	present	correct	0.8	1	0	No	32	No	No	No	No	No	No
710	Male	02:00:00	09:00:00	7	0	2 - Functioning at high levels, but not fully alert	NA	Yes	2 - Functioning at high levels, but not fully alert	7:45 AM - 9:45 AM	Fairly Tired	12:45 AM - 2:00 AM	5:00 PM - 10:00 PM	Definitely and evening type	SLIGHT chance of dozing	SLIGHT chance of dozing	Would NEVER doze	SLIGHT chance of dozing	MODERATE chance of dozing	Would NEVER doze	Would NEVER doze	Would NEVER doze	Fairly well	NA	NA	NA	NA	Theft	AM	Target Absent	Not Present	absent	correct	0.8	0	0	No	24	No	No	No	No	No	No
711	Female	01:00:00	07:00:00	6	0	1 - Feeling active, vital, alert, or wide awake	NA	No	1 - Feeling active, vital, alert, or wide awake	7:45 AM - 9:45 AM	Fairly Tired	10:15 PM - 12:45 AM	8:00 AM - 10:00 AM	Rather more of an evening type than a morning type	MODERATE chance of dozing	MODERATE chance of dozing	MODERATE chance of dozing	SLIGHT chance of dozing	SLIGHT chance of dozing	Would NEVER doze	Would NEVER doze	Would NEVER doze	Fairly well	NA	NA	NA	NA	Theft	AM	Target Present	IM_1M8Qk0kOhXOarL7	present	correct	0.8	1	0	No	34	No	No	No	No	No	No
712	Male	00:00:00	08:30:00	8	30	3 - Awake but relaxed; responsive but not fully alert	NA	No	3 - Awake, but relaxed; responsive but not fully alert	7:45 AM - 9:45 AM	Fairly Tired	10:15 PM - 12:45 AM	10:00 AM - 5:00 PM	Rather more of an evening type than a morning type	SLIGHT chance of dozing	SLIGHT chance of dozing	Would NEVER doze	SLIGHT chance of dozing	SLIGHT chance of dozing	Would NEVER doze	Would NEVER doze	Would NEVER doze	Fairly badly	NA	NA	NA	NA	Theft	AM	Target Absent	IM_1Fvi1AIe9JPE3g9	present	incorrect	0.7	0	1	No	23	No	No	No	No	No	No
713	Female	22:30:00	06:00:00	7	30	3 - Awake but relaxed; responsive but not fully alert	NA	No	2 - Functioning at high levels, but not fully alert	7:45 AM - 9:45 AM	Fairly Refreshed	10:15 PM - 12:45 AM	10:00 AM - 5:00 PM	Rather more of a morning type than an evening type	SLIGHT chance of dozing	SLIGHT chance of dozing	Would NEVER doze	Would NEVER doze	HIGH chance of dozing	Would NEVER doze	Would NEVER doze	Would NEVER doze	Well	NA	NA	NA	NA	Theft	AM	Target Present	Not Present	absent	Incorrect	0.8	0	0	No	28	No	No	No	No	No	No
714	Male	01:00:00	06:30:00	5	0	4 - Somewhat foggy, let down	NA	Yes	4 - Somewhat foggy, let down	7:45 AM - 9:45 AM	Very Tired	10:15 PM - 12:45 AM	5:00 PM - 10:00 PM	Rather more of an evening type than a morning type	Would Never doze	SLIGHT chance of dozing	Would NEVER doze	Would NEVER doze	Would NEVER doze	Would NEVER doze	Would NEVER doze	Would NEVER doze	Fairly badly	NA	NA	NA	NA	Theft	AM	Target Absent	Not Present	absent	correct	0.4	0	0	No	31	No	No	No	No	No	No
715	Female	22:30:00	06:30:00	8	0	2 - Functioning at high levels, but not fully alert	NA	Yes	2 - Functioning at high levels, but not fully alert	7:45 AM - 9:45 AM	Fairly Refreshed	10:15 PM - 12:45 AM	10:00 AM - 5:00 PM	Rather more of an evening type than a morning type	Would Never doze	Would NEVER doze	Would NEVER doze	MODERATE chance of dozing	SLIGHT chance of dozing	Would NEVER doze	Would NEVER doze	Would NEVER doze	Well	NA	NA	NA	NA	Theft	AM	Target Present	IM_1M8Qk0kOhXOarL7	present	correct	1	1	0	No	38	No	No	No	No	No	No
716	Female	20:30:00	06:30:00	10	0	1 - Feeling active, vital, alert, or wide awake	NA	Yes	1 - Feeling active, vital, alert, or wide awake	6:30 AM - 7:45 AM	Fairly Refreshed	9:00 PM - 10:15 PM	10:00 AM - 5:00 PM	Rather more of a morning type than an evening type	Would Never doze	SLIGHT chance of dozing	Would NEVER doze	Would NEVER doze	SLIGHT chance of dozing	Would NEVER doze	Would NEVER doze	Would NEVER doze	Very well	NA	NA	NA	NA	Theft	AM	Target Present	IM_1M8Qk0kOhXOarL7	present	correct	0.6	1	0	No	27	No	No	No	No	No	No
717	Male	21:30:00	05:30:00	8	0	1 - Feeling active, vital, alert, or wide awake	NA	Yes	1 - Feeling active, vital, alert, or wide awake	6:30 AM - 7:45 AM	Very Refreshed	10:15 PM - 12:45 AM	10:00 AM - 5:00 PM	Rather more of a morning type than an evening type	SLIGHT chance of dozing	SLIGHT chance of dozing	Would NEVER doze	Would NEVER doze	Would NEVER doze	Would NEVER doze	Would NEVER doze	Would NEVER doze	Very well	NA	NA	NA	NA	Theft	AM	Target Absent	Not Present	absent	correct	1	0	0	No	29	No	No	No	No	No	No
718	Female	21:30:00	04:00:00	6	30	1 - Feeling active, vital, alert, or wide awake	NA	Yes	1 - Feeling active, vital, alert, or wide awake	5:00 AM - 6:30 AM	Fairly Refreshed	8:00 PM - 9:00 PM	10:00 AM - 5:00 PM	Definitely a morning type	SLIGHT chance of dozing	MODERATE chance of dozing	Would NEVER doze	Would NEVER doze	SLIGHT chance of dozing	Would NEVER doze	Would NEVER doze	Would NEVER doze	Well	NA	NA	NA	NA	Theft	AM	Target Absent	Not Present	absent	correct	0.9	0	0	No	39	No	No	No	No	No	No
719	Female	23:00:00	06:00:00	7	0	1 - Feeling active, vital, alert, or wide awake	NA	No	1 - Feeling active, vital, alert, or wide awake	6:30 AM - 7:45 AM	Fairly Refreshed	9:00 PM - 10:15 PM	10:00 AM - 5:00 PM	Rather more of an evening type than a morning type	SLIGHT chance of dozing	SLIGHT chance of dozing	Would NEVER doze	Would NEVER doze	MODERATE chance of dozing	Would NEVER doze	Would NEVER doze	Would NEVER doze	Well	NA	NA	NA	NA	Theft	AM	Target Present	IM_1M8Qk0kOhXOarL7	present	correct	0.7	1	0	No	28	No	No	No	No	No	No
720	Female	22:30:00	06:30:00	6	30	3 - Awake but relaxed; responsive but not fully alert	NA	Yes	3 - Awake, but relaxed; responsive but not fully alert	7:45 AM - 9:45 AM	Very Tired	9:00 PM - 10:15 PM	10:00 AM - 5:00 PM	Rather more of an evening type than a morning type	MODERATE chance of dozing	SLIGHT chance of dozing	Would NEVER doze	SLIGHT chance of dozing	HIGH chance of dozing	Would NEVER doze	MODERATE chance of dozing	Would NEVER doze	Fairly badly	NA	NA	NA	NA	Theft	AM	Target Absent	Not Present	absent	correct	1	0	0	No	38	No	No	No	No	No	No
721	Female	00:00:00	08:00:00	8	0	3 - Awake but relaxed; responsive but not fully alert	NA	No	3 - Awake, but relaxed; responsive but not fully alert	6:30 AM - 7:45 AM	Fairly Tired	10:15 PM - 12:45 AM	8:00 AM - 10:00 AM	Rather more of an evening type than a morning type	MODERATE chance of dozing	SLIGHT chance of dozing	SLIGHT chance of dozing	SLIGHT chance of dozing	MODERATE chance of dozing	Would NEVER doze	Would NEVER doze	Would NEVER doze	Fairly well	NA	NA	NA	NA	Theft	AM	Target Absent	Not Present	absent	correct	1	0	0	No	35	No	No	No	No	No	No
722	Female	00:00:00	09:00:00	8	0	1 - Feeling active, vital, alert, or wide awake	NA	No	1 - Feeling active, vital, alert, or wide awake	7:45 AM - 9:45 AM	Fairly Tired	8:00 PM - 9:00 PM	8:00 AM - 10:00 AM	Rather more of an evening type than a morning type	SLIGHT chance of dozing	SLIGHT chance of dozing	Would NEVER doze	SLIGHT chance of dozing	SLIGHT chance of dozing	Would NEVER doze	Would NEVER doze	Would NEVER doze	Very well	NA	NA	NA	NA	Theft	AM	Target Present	IM_1M8Qk0kOhXOarL7	present	correct	0.9	1	0	No	37	No	No	No	No	No	No
723	Male	23:00:00	07:30:00	8	30	1 - Feeling active, vital, alert, or wide awake	NA	No	1 - Feeling active, vital, alert, or wide awake	7:45 AM - 9:45 AM	Very Tired	10:15 PM - 12:45 AM	10:00 AM - 5:00 PM	Rather more of a morning type than an evening type	Would Never doze	Would NEVER doze	SLIGHT chance of dozing	Would NEVER doze	HIGH chance of dozing	Would NEVER doze	SLIGHT chance of dozing	Would NEVER doze	Fairly well	NA	NA	NA	NA	Theft	AM	Target Absent	IM_232pfpA8s80KMdf	present	incorrect	0.3	0	1	No	26	No	No	No	No	No	No
724	Male	22:00:00	07:00:00	9	0	1 - Feeling active, vital, alert, or wide awake	NA	Yes	1 - Feeling active, vital, alert, or wide awake	6:30 AM - 7:45 AM	Fairly Tired	8:00 PM - 9:00 PM	10:00 AM - 5:00 PM	Rather more of a morning type than an evening type	MODERATE chance of dozing	MODERATE chance of dozing	Would NEVER doze	SLIGHT chance of dozing	SLIGHT chance of dozing	Would NEVER doze	SLIGHT chance of dozing	Would NEVER doze	Fairly well	NA	NA	NA	NA	Theft	AM	Target Present	IM_1M8Qk0kOhXOarL7	present	correct	0.9	1	0	No	34	No	No	No	No	No	No
725	Male	20:00:00	04:00:00	8	0	1 - Feeling active, vital, alert, or wide awake	NA	No	1 - Feeling active, vital, alert, or wide awake	5:00 AM - 6:30 AM	Very Tired	8:00 PM - 9:00 PM	8:00 AM - 10:00 AM	Definitely and evening type	SLIGHT chance of dozing	SLIGHT chance of dozing	Would NEVER doze	SLIGHT chance of dozing	MODERATE chance of dozing	Would NEVER doze	SLIGHT chance of dozing	Would NEVER doze	Well	NA	NA	NA	NA	Theft	AM	Target Absent	Not Present	absent	correct	1	0	0	No	26	No	No	No	No	No	No
726	Female	22:00:00	06:30:00	8	30	3 - Awake but relaxed; responsive but not fully alert	NA	Yes	3 - Awake, but relaxed; responsive but not fully alert	7:45 AM - 9:45 AM	Fairly Refreshed	8:00 PM - 9:00 PM	8:00 AM - 10:00 AM	Rather more of an evening type than a morning type	MODERATE chance of dozing	MODERATE chance of dozing	SLIGHT chance of dozing	HIGH chance of dozing	HIGH chance of dozing	Would NEVER doze	SLIGHT chance of dozing	Would NEVER doze	Fairly well	NA	NA	NA	NA	Theft	AM	Target Present	IM_1M8Qk0kOhXOarL7	present	correct	1	1	0	No	34	No	No	No	No	No	No
727	Female	00:00:00	08:30:00	8	0	1 - Feeling active, vital, alert, or wide awake	NA	Yes	1 - Feeling active, vital, alert, or wide awake	7:45 AM - 9:45 AM	Fairly Refreshed	12:45 AM - 2:00 AM	10:00 AM - 5:00 PM	Definitely and evening type	SLIGHT chance of dozing	SLIGHT chance of dozing	SLIGHT chance of dozing	SLIGHT chance of dozing	MODERATE chance of dozing	Would NEVER doze	Would NEVER doze	Would NEVER doze	Well	NA	NA	NA	NA	Theft	AM	Target Present	IM_1M8Qk0kOhXOarL7	present	correct	0.9	1	0	No	28	No	No	No	No	No	No
728	Male	22:00:00	06:00:00	8	0	2 - Functioning at high levels, but not fully alert	NA	Yes	3 - Awake, but relaxed; responsive but not fully alert	7:45 AM - 9:45 AM	Very Tired	9:00 PM - 10:15 PM	10:00 AM - 5:00 PM	Definitely and evening type	MODERATE chance of dozing	MODERATE chance of dozing	SLIGHT chance of dozing	MODERATE chance of dozing	HIGH chance of dozing	Would NEVER doze	Would NEVER doze	Would NEVER doze	Fairly well	NA	NA	NA	NA	Theft	AM	Target Present	IM_1M8Qk0kOhXOarL7	present	correct	0.2	1	0	No	29	No	No	No	No	No	No
729	Male	21:00:00	05:00:00	8	0	1 - Feeling active, vital, alert, or wide awake	NA	Yes	1 - Feeling active, vital, alert, or wide awake	5:00 AM - 6:30 AM	Fairly Refreshed	8:00 PM - 9:00 PM	8:00 AM - 10:00 AM	Definitely a morning type	SLIGHT chance of dozing	MODERATE chance of dozing	SLIGHT chance of dozing	MODERATE chance of dozing	HIGH chance of dozing	Would NEVER doze	SLIGHT chance of dozing	Would NEVER doze	Well	NA	NA	NA	NA	Theft	AM	Target Absent	Not Present	absent	correct	0.7	0	0	No	30	No	No	No	No	No	No
730	Male	01:00:00	06:00:00	4	25	2 - Functioning at high levels, but not fully alert	NA	Yes	2 - Functioning at high levels, but not fully alert	7:45 AM - 9:45 AM	Very Tired	12:45 AM - 2:00 AM	5:00 PM - 10:00 PM	Definitely and evening type	SLIGHT chance of dozing	MODERATE chance of dozing	Would NEVER doze	SLIGHT chance of dozing	HIGH chance of dozing	Would NEVER doze	Would NEVER doze	SLIGHT chance of dozing	Fairly well	NA	NA	NA	NA	Theft	AM	Target Present	IM_1M8Qk0kOhXOarL7	present	correct	0.6	1	0	No	27	No	No	No	No	No	No
731	Male	03:00:00	08:00:00	5	0	4 - Somewhat foggy, let down	NA	Yes	4 - Somewhat foggy, let down	7:45 AM - 9:45 AM	Fairly Refreshed	10:15 PM - 12:45 AM	10:00 AM - 5:00 PM	Rather more of a morning type than an evening type	SLIGHT chance of dozing	SLIGHT chance of dozing	Would NEVER doze	SLIGHT chance of dozing	MODERATE chance of dozing	Would NEVER doze	SLIGHT chance of dozing	Would NEVER doze	Badly	NA	NA	NA	NA	Theft	AM	Target Present	IM_1M8Qk0kOhXOarL7	present	correct	0.8	1	0	No	36	No	No	No	No	No	No
732	Female	21:00:00	06:30:00	9	30	1 - Feeling active, vital, alert, or wide awake	NA	No	1 - Feeling active, vital, alert, or wide awake	6:30 AM - 7:45 AM	Very Refreshed	8:00 PM - 9:00 PM	10:00 AM - 5:00 PM	Rather more of an evening type than a morning type	Would Never doze	MODERATE chance of dozing	Would NEVER doze	Would NEVER doze	MODERATE chance of dozing	Would NEVER doze	Would NEVER doze	Would NEVER doze	Very well	NA	NA	NA	NA	Theft	AM	Target Absent	IM_8wVBgKwWbT98B7f	present	incorrect	0.2	0	1	No	33	No	No	No	No	No	No
733	Male	23:00:00	07:00:00	8	0	1 - Feeling active, vital, alert, or wide awake	NA	No	1 - Feeling active, vital, alert, or wide awake	6:30 AM - 7:45 AM	Fairly Refreshed	12:45 AM - 2:00 AM	8:00 AM - 10:00 AM	Rather more of a morning type than an evening type	SLIGHT chance of dozing	SLIGHT chance of dozing	Would NEVER doze	Would NEVER doze	SLIGHT chance of dozing	Would NEVER doze	SLIGHT chance of dozing	Would NEVER doze	Well	NA	NA	NA	NA	Theft	AM	Target Present	IM_1M8Qk0kOhXOarL7	present	correct	0.3	1	0	No	31	No	No	No	No	No	No
734	Female	22:00:00	05:00:00	7	0	3 - Awake but relaxed; responsive but not fully alert	NA	Yes	3 - Awake, but relaxed; responsive but not fully alert	6:30 AM - 7:45 AM	Very Tired	9:00 PM - 10:15 PM	10:00 AM - 5:00 PM	Rather more of an evening type than a morning type	SLIGHT chance of dozing	SLIGHT chance of dozing	SLIGHT chance of dozing	MODERATE chance of dozing	SLIGHT chance of dozing	Would NEVER doze	Would NEVER doze	Would NEVER doze	Well	NA	NA	NA	NA	Theft	AM	Target Present	IM_1M8Qk0kOhXOarL7	present	correct	1	1	0	No	20	No	No	No	No	No	No
735	Female	21:00:00	04:30:00	7	30	2 - Functioning at high levels, but not fully alert	NA	Yes	2 - Functioning at high levels, but not fully alert	6:30 AM - 7:45 AM	Very Tired	8:00 PM - 9:00 PM	10:00 AM - 5:00 PM	Rather more of a morning type than an evening type	HIGH chance of dozing	SLIGHT chance of dozing	Would NEVER doze	SLIGHT chance of dozing	HIGH chance of dozing	Would NEVER doze	SLIGHT chance of dozing	Would NEVER doze	Fairly well	NA	NA	NA	NA	Theft	AM	Target Present	IM_1M8Qk0kOhXOarL7	present	correct	0.4	1	0	No	28	No	No	No	No	No	No
736	Female	23:00:00	06:00:00	7	0	1 - Feeling active, vital, alert, or wide awake	NA	Yes	1 - Feeling active, vital, alert, or wide awake	7:45 AM - 9:45 AM	Fairly Tired	8:00 PM - 9:00 PM	10:00 AM - 5:00 PM	Rather more of an evening type than a morning type	SLIGHT chance of dozing	SLIGHT chance of dozing	Would NEVER doze	Would NEVER doze	MODERATE chance of dozing	Would NEVER doze	Would NEVER doze	Would NEVER doze	Well	NA	NA	NA	NA	Theft	AM	Target Present	IM_1M8Qk0kOhXOarL7	present	correct	1	1	0	No	37	No	No	No	No	No	No
737	Male	22:30:00	06:30:00	8	0	2 - Functioning at high levels, but not fully alert	NA	No	2 - Functioning at high levels, but not fully alert	6:30 AM - 7:45 AM	Fairly Tired	10:15 PM - 12:45 AM	10:00 AM - 5:00 PM	Rather more of an evening type than a morning type	SLIGHT chance of dozing	MODERATE chance of dozing	Would NEVER doze	HIGH chance of dozing	HIGH chance of dozing	Would NEVER doze	Would NEVER doze	Would NEVER doze	Fairly well	NA	NA	NA	NA	Theft	AM	Target Present	IM_1M8Qk0kOhXOarL7	present	correct	0.7	1	0	No	38	No	No	No	No	No	No
738	Male	01:00:00	08:00:00	7	0	3 - Awake but relaxed; responsive but not fully alert	NA	No	3 - Awake, but relaxed; responsive but not fully alert	7:45 AM - 9:45 AM	Fairly Refreshed	10:15 PM - 12:45 AM	10:00 AM - 5:00 PM	Definitely a morning type	SLIGHT chance of dozing	MODERATE chance of dozing	SLIGHT chance of dozing	SLIGHT chance of dozing	HIGH chance of dozing	Would NEVER doze	Would NEVER doze	SLIGHT chance of dozing	Fairly well	NA	NA	NA	NA	Theft	AM	Target Present	IM_0rpYoTYUdqj7Dc9	present	incorrect	0.3	0	0	No	22	No	No	No	No	No	No
739	Male	22:00:00	06:30:00	8	0	1 - Feeling active, vital, alert, or wide awake	NA	No	1 - Feeling active, vital, alert, or wide awake	7:45 AM - 9:45 AM	Fairly Tired	9:00 PM - 10:15 PM	10:00 AM - 5:00 PM	Rather more of an evening type than a morning type	SLIGHT chance of dozing	MODERATE chance of dozing	Would NEVER doze	SLIGHT chance of dozing	HIGH chance of dozing	Would NEVER doze	MODERATE chance of dozing	Would NEVER doze	Well	NA	NA	NA	NA	Theft	AM	Target Absent	Not Present	absent	correct	0.8	0	0	No	26	No	No	No	No	No	No
740	Female	01:00:00	08:00:00	7	0	2 - Functioning at high levels, but not fully alert	NA	Yes	2 - Functioning at high levels, but not fully alert	9:45 AM - 11:00 AM	Fairly Refreshed	12:45 AM - 2:00 AM	5:00 PM - 10:00 PM	Definitely and evening type	Would Never doze	Would NEVER doze	Would NEVER doze	Would NEVER doze	MODERATE chance of dozing	Would NEVER doze	Would NEVER doze	Would NEVER doze	Fairly badly	NA	NA	NA	NA	Theft	AM	Target Absent	Not Present	absent	correct	0.8	0	0	No	40	No	No	No	No	No	No
741	Female	01:30:00	07:30:00	6	15	3 - Awake but relaxed; responsive but not fully alert	NA	Yes	3 - Awake, but relaxed; responsive but not fully alert	9:45 AM - 11:00 AM	Fairly Tired	12:45 AM - 2:00 AM	5:00 PM - 10:00 PM	Definitely and evening type	MODERATE chance of dozing	HIGH chance of dozing	SLIGHT chance of dozing	SLIGHT chance of dozing	HIGH chance of dozing	Would NEVER doze	Would NEVER doze	Would NEVER doze	Badly	NA	NA	NA	NA	Theft	AM	Target Present	IM_1M8Qk0kOhXOarL7	present	correct	0.9	1	0	No	24	No	No	No	No	No	No
742	Female	21:30:00	07:00:00	9	30	1 - Feeling active, vital, alert, or wide awake	NA	Yes	1 - Feeling active, vital, alert, or wide awake	7:45 AM - 9:45 AM	Fairly Tired	9:00 PM - 10:15 PM	10:00 AM - 5:00 PM	Rather more of a morning type than an evening type	Would Never doze	MODERATE chance of dozing	Would NEVER doze	HIGH chance of dozing	HIGH chance of dozing	Would NEVER doze	Would NEVER doze	Would NEVER doze	Well	NA	NA	NA	NA	Theft	AM	Target Absent	Not Present	absent	correct	0.9	0	0	No	29	No	No	No	No	No	No
743	Male	23:30:00	08:00:00	8	15	1 - Feeling active, vital, alert, or wide awake	NA	Yes	1 - Feeling active, vital, alert, or wide awake	7:45 AM - 9:45 AM	Fairly Tired	10:15 PM - 12:45 AM	8:00 AM - 10:00 AM	Rather more of an evening type than a morning type	SLIGHT chance of dozing	MODERATE chance of dozing	Would NEVER doze	SLIGHT chance of dozing	MODERATE chance of dozing	Would NEVER doze	Would NEVER doze	Would NEVER doze	Well	NA	NA	NA	NA	Theft	AM	Target Absent	Not Present	absent	correct	0.1	0	0	No	23	No	No	No	No	No	No
744	Female	00:30:00	07:30:00	6	0	2 - Functioning at high levels, but not fully alert	NA	No	2 - Functioning at high levels, but not fully alert	7:45 AM - 9:45 AM	Fairly Tired	9:00 PM - 10:15 PM	10:00 AM - 5:00 PM	Rather more of an evening type than a morning type	SLIGHT chance of dozing	SLIGHT chance of dozing	Would NEVER doze	SLIGHT chance of dozing	MODERATE chance of dozing	Would NEVER doze	SLIGHT chance of dozing	Would NEVER doze	Well	NA	NA	NA	NA	Theft	AM	Target Absent	Not Present	absent	correct	0.7	0	0	No	21	No	No	No	No	No	No
745	Male	01:00:00	07:30:00	6	30	4 - Somewhat foggy, let down	NA	No	3 - Awake, but relaxed; responsive but not fully alert	6:30 AM - 7:45 AM	Fairly Tired	10:15 PM - 12:45 AM	10:00 AM - 5:00 PM	Rather more of a morning type than an evening type	Would Never doze	SLIGHT chance of dozing	Would NEVER doze	SLIGHT chance of dozing	HIGH chance of dozing	Would NEVER doze	Would NEVER doze	Would NEVER doze	Very well	NA	NA	NA	NA	Theft	AM	Target Absent	Not Present	absent	correct	0.8	0	0	No	37	No	No	No	No	No	No
746	Male	22:00:00	05:00:00	6	0	3 - Awake but relaxed; responsive but not fully alert	NA	Yes	3 - Awake, but relaxed; responsive but not fully alert	6:30 AM - 7:45 AM	Fairly Tired	9:00 PM - 10:15 PM	10:00 AM - 5:00 PM	Definitely a morning type	SLIGHT chance of dozing	MODERATE chance of dozing	Would NEVER doze	Would NEVER doze	SLIGHT chance of dozing	Would NEVER doze	Would NEVER doze	Would NEVER doze	Fairly badly	NA	NA	NA	NA	Theft	AM	Target Absent	Not Present	absent	correct	0.7	0	0	No	36	No	No	No	No	No	No
748	Female	23:00:00	06:00:00	7	0	2 - Functioning at high levels, but not fully alert	NA	No	2 - Functioning at high levels, but not fully alert	7:45 AM - 9:45 AM	Fairly Refreshed	9:00 PM - 10:15 PM	10:00 AM - 5:00 PM	Rather more of a morning type than an evening type	SLIGHT chance of dozing	SLIGHT chance of dozing	Would NEVER doze	MODERATE chance of dozing	MODERATE chance of dozing	Would NEVER doze	Would NEVER doze	Would NEVER doze	Well	NA	NA	NA	NA	Theft	AM	Target Present	IM_1M8Qk0kOhXOarL7	present	correct	1	1	0	No	27	No	No	No	No	No	No
749	Female	00:00:00	06:30:00	6	30	2 - Functioning at high levels, but not fully alert	NA	Yes	2 - Functioning at high levels, but not fully alert	9:45 AM - 11:00 AM	Very Tired	10:15 PM - 12:45 AM	10:00 AM - 5:00 PM	Definitely and evening type	MODERATE chance of dozing	SLIGHT chance of dozing	SLIGHT chance of dozing	SLIGHT chance of dozing	HIGH chance of dozing	Would NEVER doze	SLIGHT chance of dozing	Would NEVER doze	Well	NA	NA	NA	NA	Theft	AM	Target Absent	Not Present	absent	correct	0.3	0	0	No	36	No	No	No	No	No	No
750	Female	23:30:00	05:00:00	5	30	3 - Awake but relaxed; responsive but not fully alert	NA	No	3 - Awake, but relaxed; responsive but not fully alert	11:00 AM - 12 NOON	Very Tired	9:00 PM - 10:15 PM	10:00 AM - 5:00 PM	Definitely and evening type	MODERATE chance of dozing	SLIGHT chance of dozing	SLIGHT chance of dozing	SLIGHT chance of dozing	MODERATE chance of dozing	Would NEVER doze	SLIGHT chance of dozing	SLIGHT chance of dozing	Fairly well	NA	NA	NA	NA	Theft	AM	Target Present	IM_1M8Qk0kOhXOarL7	present	correct	0.8	1	0	No	37	No	No	No	No	No	No
751	Female	22:00:00	06:00:00	8	0	4 - Somewhat foggy, let down	NA	Yes	3 - Awake, but relaxed; responsive but not fully alert	6:30 AM - 7:45 AM	Very Tired	8:00 PM - 9:00 PM	8:00 AM - 10:00 AM	Rather more of a morning type than an evening type	SLIGHT chance of dozing	MODERATE chance of dozing	Would NEVER doze	MODERATE chance of dozing	SLIGHT chance of dozing	Would NEVER doze	SLIGHT chance of dozing	Would NEVER doze	Well	NA	NA	NA	NA	Theft	AM	Target Absent	Not Present	absent	correct	0.8	0	0	No	32	No	No	No	No	No	No
752	Female	23:00:00	04:30:00	5	0	1 - Feeling active, vital, alert, or wide awake	NA	No	1 - Feeling active, vital, alert, or wide awake	5:00 AM - 6:30 AM	Fairly Refreshed	10:15 PM - 12:45 AM	10:00 AM - 5:00 PM	Rather more of a morning type than an evening type	SLIGHT chance of dozing	SLIGHT chance of dozing	Would NEVER doze	SLIGHT chance of dozing	SLIGHT chance of dozing	Would NEVER doze	Would NEVER doze	Would NEVER doze	Well	NA	NA	NA	NA	Theft	AM	Target Absent	IM_3q7XFPNuhN25uAZ	present	incorrect	0.5	0	1	No	35	No	No	No	No	No	No
753	Female	00:30:00	08:00:00	7	30	3 - Awake but relaxed; responsive but not fully alert	NA	No	3 - Awake, but relaxed; responsive but not fully alert	9:45 AM - 11:00 AM	Fairly Tired	10:15 PM - 12:45 AM	10:00 AM - 5:00 PM	Rather more of an evening type than a morning type	Would Never doze	SLIGHT chance of dozing	SLIGHT chance of dozing	HIGH chance of dozing	HIGH chance of dozing	Would NEVER doze	Would NEVER doze	Would NEVER doze	Fairly badly	NA	NA	NA	NA	Theft	AM	Target Present	Not Present	absent	Incorrect	0.8	0	0	No	29	No	No	No	No	No	No
754	Female	01:00:00	09:00:00	8	0	1 - Feeling active, vital, alert, or wide awake	NA	No	1 - Feeling active, vital, alert, or wide awake	9:45 AM - 11:00 AM	Fairly Tired	12:45 AM - 2:00 AM	10:00 AM - 5:00 PM	Rather more of a morning type than an evening type	SLIGHT chance of dozing	SLIGHT chance of dozing	Would NEVER doze	MODERATE chance of dozing	MODERATE chance of dozing	Would NEVER doze	SLIGHT chance of dozing	MODERATE chance of dozing	Fairly well	NA	NA	NA	NA	Theft	AM	Target Absent	IM_4UcsC7mwQh7Yrnn	present	incorrect	0	0	1	No	29	No	No	No	No	No	No
755	Male	23:00:00	06:30:00	7	30	4 - Somewhat foggy, let down	NA	Yes	3 - Awake, but relaxed; responsive but not fully alert	9:45 AM - 11:00 AM	Very Tired	10:15 PM - 12:45 AM	5:00 PM - 10:00 PM	Rather more of an evening type than a morning type	MODERATE chance of dozing	MODERATE chance of dozing	SLIGHT chance of dozing	HIGH chance of dozing	MODERATE chance of dozing	Would NEVER doze	SLIGHT chance of dozing	Would NEVER doze	Fairly well	NA	NA	NA	NA	Theft	AM	Target Absent	Not Present	absent	correct	0.8	0	0	No	35	No	No	No	No	No	No
756	Female	22:00:00	06:00:00	8	0	3 - Awake but relaxed; responsive but not fully alert	NA	No	1 - Feeling active, vital, alert, or wide awake	11:00 AM - 12 NOON	Fairly Tired	8:00 PM - 9:00 PM	10:00 AM - 5:00 PM	Rather more of an evening type than a morning type	SLIGHT chance of dozing	HIGH chance of dozing	Would NEVER doze	SLIGHT chance of dozing	SLIGHT chance of dozing	Would NEVER doze	Would NEVER doze	Would NEVER doze	Fairly well	NA	NA	NA	NA	Theft	AM	Target Present	IM_1M8Qk0kOhXOarL7	present	correct	0.8	1	0	No	27	No	No	No	No	No	No
757	Female	23:30:00	07:00:00	7	0	1 - Feeling active, vital, alert, or wide awake	NA	No	1 - Feeling active, vital, alert, or wide awake	6:30 AM - 7:45 AM	Fairly Tired	10:15 PM - 12:45 AM	8:00 AM - 10:00 AM	Rather more of an evening type than a morning type	SLIGHT chance of dozing	SLIGHT chance of dozing	SLIGHT chance of dozing	SLIGHT chance of dozing	HIGH chance of dozing	Would NEVER doze	Would NEVER doze	Would NEVER doze	Very well	NA	NA	NA	NA	Theft	AM	Target Absent	Not Present	absent	correct	0.9	0	0	No	33	No	No	No	No	No	No
758	Male	22:00:00	06:30:00	8	30	1 - Feeling active, vital, alert, or wide awake	NA	No	1 - Feeling active, vital, alert, or wide awake	7:45 AM - 9:45 AM	Fairly Tired	9:00 PM - 10:15 PM	10:00 AM - 5:00 PM	Rather more of a morning type than an evening type	Would Never doze	MODERATE chance of dozing	Would NEVER doze	HIGH chance of dozing	SLIGHT chance of dozing	Would NEVER doze	Would NEVER doze	Would NEVER doze	Fairly well	NA	NA	NA	NA	Theft	AM	Target Present	IM_1M8Qk0kOhXOarL7	present	correct	1	1	0	No	30	No	No	No	No	No	No
759	Male	01:00:00	07:00:00	6	0	2 - Functioning at high levels, but not fully alert	NA	No	2 - Functioning at high levels, but not fully alert	7:45 AM - 9:45 AM	Fairly Tired	10:15 PM - 12:45 AM	10:00 AM - 5:00 PM	Rather more of an evening type than a morning type	MODERATE chance of dozing	SLIGHT chance of dozing	Would NEVER doze	HIGH chance of dozing	MODERATE chance of dozing	Would NEVER doze	Would NEVER doze	Would NEVER doze	Fairly well	NA	NA	NA	NA	Theft	AM	Target Present	IM_1M8Qk0kOhXOarL7	present	correct	0.4	1	0	No	30	No	No	No	No	No	No
760	Female	23:00:00	07:00:00	8	0	4 - Somewhat foggy, let down	NA	No	4 - Somewhat foggy, let down	7:45 AM - 9:45 AM	Fairly Tired	9:00 PM - 10:15 PM	8:00 AM - 10:00 AM	Rather more of a morning type than an evening type	Would Never doze	Would NEVER doze	Would NEVER doze	Would NEVER doze	Would NEVER doze	Would NEVER doze	Would NEVER doze	Would NEVER doze	Fairly badly	NA	NA	NA	NA	Theft	AM	Target Absent	IM_3FcTpWtMynqsms5	present	incorrect	0.2	0	1	No	29	No	No	No	No	No	No
761	Male	23:30:00	07:30:00	8	0	5 - Foggy; losing interest in remaining awake; slowed down	NA	Yes	5 - Foggy; losing interest in remaining awake; slowed down	7:45 AM - 9:45 AM	Very Tired	12:45 AM - 2:00 AM	10:00 AM - 5:00 PM	Rather more of an evening type than a morning type	MODERATE chance of dozing	MODERATE chance of dozing	SLIGHT chance of dozing	HIGH chance of dozing	HIGH chance of dozing	Would NEVER doze	SLIGHT chance of dozing	Would NEVER doze	Fairly well	NA	NA	NA	NA	Theft	AM	Target Present	IM_1M8Qk0kOhXOarL7	present	correct	0.7	1	0	No	25	No	No	No	No	No	No
[truncated: 3,259 more rows]
